# Supplementary material for: Metabolic and protein interaction sub-networks controlling the proliferation rate of cancer cells and their impact on patient survival
Source: Sci Rep. 2013 Oct 24;3:3041. doi: 10.1038/srep03041 (PMC3807112; doi:10.1038/srep03041)
Supplement: Supplementary Information — function Clusters [file srep03041-s1.txt]

function clust=Clusters(M,ids);
mmax=max(M);
eli=[];
for i=1:numel(mmax);
    if mmax(i)<0.7;
        eli=[eli i];
    end
    
end

M(eli,:)=[];
M(:,eli)=[];
ids(eli)=[];
for i=1:numel(M(1,:));
    for j=1:numel(M(1,:));
        if M(i,j)>0.7;
            M(i,j)=1;
        else
            M(i,j)=0;
        end
    end
end
for j=1:100;
suma=sum(M);

[u v]=max(suma);

vec=zeros(numel(M(:,1)),1);
vec(v)=1;
veco=vec+M*vec;
for i=1:numel(veco);
    if veco(i)>1;
        veco(i)=1;
    end
end

while sum(vec)<sum(veco);
    vec=veco;
    veco=vec+M*vec;
for i=1:numel(veco);
    if veco(i)>1;
        veco(i)=1;
    end
end
end

clust{j}=[];
eli=[];
for i=1:numel(veco);
    if veco(i)==1;
        clust{j}=[clust{j} ids(i)];
        eli=[eli i];
    end
end

M(eli,:)=[];
M(:,eli)=[];
ids(eli)=[];

end
end


    
