# Supplementary material for: Metabolic and protein interaction sub-networks controlling the proliferation rate of cancer cells and their impact on patient survival
Source: Sci Rep. 2013 Oct 24;3:3041. doi: 10.1038/srep03041 (PMC3807112; doi:10.1038/srep03041)
Supplement: Supplementary Information — function expand [file srep03041-s2.txt]

function Gex=expand(clusthmr,Khmr);


norma=zeros(numel(Khmr(:,1)),numel(Khmr(:,1)));

for j=1:numel(Khmr(:,1));

    norma(j,j)=1/(Khmr(j,:)*Khmr(j,:)')^0.5;
end
 
for k=1:numel(clusthmr);
nor=zeros(numel(clusthmr{k}),numel(clusthmr{k}));
for i=1:numel(clusthmr{k});
    nor(i,i)=1/(Khmr(clusthmr{k}(i),:)*Khmr(clusthmr{k}(i),:)')^0.5;
end
    
Ang1=nor*Khmr(clusthmr{k},:)*Khmr(clusthmr{k},:)'*nor;
Ang1=abs(Ang1);

Ang2=nor*Khmr(clusthmr{k},:)*Khmr'*norma;

Ang2=abs(Ang2);

mang=min(Ang1);
Gex{k}=[];
for j=1:numel(Ang2(1,:));
    num=0;
    for i=1:numel(mang);
        if mang(i)<Ang2(i,j)+.000001;
            num=num+1;
            
        end
    end
    if num==numel(mang);
       Gex{k}=[Gex{k} j]; 
    end
end
end
end

        

    
