# Supplementary material for: Metabolic and protein interaction sub-networks controlling the proliferation rate of cancer cells and their impact on patient survival
Source: Sci Rep. 2013 Oct 24;3:3041. doi: 10.1038/srep03041 (PMC3807112; doi:10.1038/srep03041)
Supplement: Supplementary Information — function Graphstructure [file srep03041-s3.txt]

function [M,ind]=Graphstructure(Khmr,reac,modelhmr);

[m n]=size(Khmr);

Rhmr=[];
Rhhmr=[];
Rrxnhmr=[];

for i=1:m;
    if reac(i)<0.5;
    if modelhmr.rev(i)==1;
        Rhmr=[Rhmr;Khmr(i,:);-Khmr(i,:)];
        Rhhmr=[Rhhmr;reac(i);reac(i)];
        Rrxnhmr=[Rrxnhmr;i;i];
    else
       Rhmr=[Rhmr;Khmr(i,:)];
        Rhhmr=[Rhhmr;reac(i)];
        Rrxnhmr=[Rrxnhmr;i];
        
    end
    end
end
ind=Rrxnhmr;
N=Rhmr*Rhmr';
[a b]=size(N);
Norma=zeros(a,b);
for i=1:numel(N(1,:));
    Norma(i,i)=N(i,i)^-0.5;
end
H=zeros(a,b);
for i=1:numel(N(1,:));
    H(i,i)=1-Rhhmr(i);
end
NN=Norma*N*Norma;

for i=1:numel(N(1,:));
    NN(i,i)=0;
end

M=H*NN*H;
end
