# Supplementary material for: Metabolic and protein interaction sub-networks controlling the proliferation rate of cancer cells and their impact on patient survival
Source: Sci Rep. 2013 Oct 24;3:3041. doi: 10.1038/srep03041 (PMC3807112; doi:10.1038/srep03041)
Supplement: Supplementary Information — function multipleset [file srep03041-s4.txt]

function h=multipletest(pv);
y=1;

for i=1:numel(pv);
    [u v]=min(pv);
    f(i)=i/numel(pv);
    
    alf(i)=u;
    pv(v)=1.1;
    Ra(i)=alf(i)/f(i);
    bf(v)=Ra(i);
    nfp(i)=sum(Ra);
    FDR(i)=nfp(i)/i;
    y=y*(1-Ra(i));
    FWER(i)=1-y;
end

h=bf';


end
