# Supplementary material for: Metabolic and protein interaction sub-networks controlling the proliferation rate of cancer cells and their impact on patient survival
Source: Sci Rep. 2013 Oct 24;3:3041. doi: 10.1038/srep03041 (PMC3807112; doi:10.1038/srep03041)
Supplement: Supplementary Information — S1 [file srep03041-s5.xls]

## Sheet: Possitive correlated top genes
Ensembl Gene ID	Associated Gene Name
ENSG00000001617	SEMA3F
ENSG00000004779	NDUFAB1
ENSG00000007376	RPUSD1
ENSG00000011376	LARS2
ENSG00000015479	MATR3
ENSG00000029639	TFB1M
ENSG00000030066	NUP160
ENSG00000032389	TSSC1
ENSG00000062485	CS
ENSG00000063046	EIF4B
ENSG00000065427	KARS
ENSG00000065911	MTHFD2
ENSG00000066379	ZNRD1
ENSG00000066583	ISOC1
ENSG00000066651	TRMT11
ENSG00000071994	PDCD2
ENSG00000073536	NLE1
ENSG00000074071	MRPS34
ENSG00000074582	BCS1L
ENSG00000075089	ACTR6
ENSG00000075131	TIPIN
ENSG00000075188	NUP37
ENSG00000075415	SLC25A3
ENSG00000075856	SART3
ENSG00000076248	UNG
ENSG00000077312	SNRPA
ENSG00000077348	EXOSC5
ENSG00000081014	AP4E1
ENSG00000084092	NOA1
ENSG00000085721	RRN3
ENSG00000086504	MRPL28
ENSG00000087087	SRRT
ENSG00000087995	METTL2A
ENSG00000088451	TGDS
ENSG00000088727	KIF9
ENSG00000089009	RPL6
ENSG00000089053	ANAPC5
ENSG00000089289	IGBP1
ENSG00000092199	HNRNPC
ENSG00000095485	CWF19L1
ENSG00000096433	ITPR3
ENSG00000099783	HNRNPM
ENSG00000099901	RANBP1
ENSG00000100129	EIF3L
ENSG00000100216	TOMM22
ENSG00000100294	MCAT
ENSG00000100304	TTLL12
ENSG00000100416	TRMU
ENSG00000101460	MAP1LC3A
ENSG00000101888	NXT2
ENSG00000102738	MRPS31
ENSG00000102743	SLC25A15
ENSG00000102967	DHODH
ENSG00000102974	CTCF
ENSG00000103018	CYB5B
ENSG00000103091	WDR59
ENSG00000103150	MLYCD
ENSG00000103326	CAPN15
ENSG00000104738	MCM4
ENSG00000104812	GYS1
ENSG00000105364	MRPL4
ENSG00000105373	GLTSCR2
ENSG00000107815	C10orf2
ENSG00000107833	NPM3
ENSG00000108064	TFAM
ENSG00000108559	NUP88
ENSG00000108561	C1QBP
ENSG00000109047	RCVRN
ENSG00000109133	TMEM33
ENSG00000109255	NMU
ENSG00000109332	UBE2D3
ENSG00000110958	PTGES3
ENSG00000111445	RFC5
ENSG00000112651	MRPL2
ENSG00000112787	FBRSL1
ENSG00000112996	MRPS30
ENSG00000113048	MRPS27
ENSG00000113460	BRIX1
ENSG00000114026	OGG1
ENSG00000114737	CISH
ENSG00000115241	PPM1G
ENSG00000115392	FANCL
ENSG00000115942	ORC2
ENSG00000117118	SDHB
ENSG00000118579	MED28
ENSG00000119203	CPSF3
ENSG00000120158	RCL1
ENSG00000120662	MTRF1
ENSG00000120699	EXOSC8
ENSG00000120802	TMPO
ENSG00000122566	HNRNPA2B1
ENSG00000123064	DDX54
ENSG00000123179	EBPL
ENSG00000123297	TSFM
ENSG00000123505	AMD1
ENSG00000124391	IL17C
ENSG00000124574	ABCC10
ENSG00000125107	CNOT1
ENSG00000125454	SLC25A19
ENSG00000125944	HNRNPR
ENSG00000126010	GRPR
ENSG00000126249	PDCD2L
ENSG00000128050	PAICS
ENSG00000128059	PPAT
ENSG00000128191	DGCR8
ENSG00000130159	ECSIT
ENSG00000130731	C16orf13
ENSG00000131042	LILRB2
ENSG00000131187	F12
ENSG00000131480	AOC2
ENSG00000131844	MCCC2
ENSG00000131876	SNRPA1
ENSG00000132300	PTCD3
ENSG00000132305	IMMT
ENSG00000132361	CLUH
ENSG00000132780	NASP
ENSG00000133119	RFC3
ENSG00000134056	MRPS36
ENSG00000134602	MST4
ENSG00000135372	NAT10
ENSG00000135486	HNRNPA1
ENSG00000135624	CCT7
ENSG00000135900	MRPL44
ENSG00000135972	MRPS9
ENSG00000136450	SRSF1
ENSG00000136527	TRA2B
ENSG00000136891	TEX10
ENSG00000136897	MRPL50
ENSG00000136937	NCBP1
ENSG00000136938	ANP32B
ENSG00000137154	RPS6
ENSG00000137700	SLC37A4
ENSG00000137809	ITGA11
ENSG00000137876	RSL24D1
ENSG00000138035	PNPT1
ENSG00000138074	SLC5A6
ENSG00000138095	LRPPRC
ENSG00000138190	EXOC6
ENSG00000138439	FAM117B
ENSG00000138660	AP1AR
ENSG00000138674	SEC31A
ENSG00000139180	NDUFA9
ENSG00000139675	HNRNPA1L2
ENSG00000140263	SORD
ENSG00000140350	ANP32A
ENSG00000140474	ULK3
ENSG00000140740	UQCRC2
ENSG00000140854	KATNB1
ENSG00000140988	RPS2
ENSG00000141101	NOB1
ENSG00000141480	ARRB2
ENSG00000141499	WRAP53
ENSG00000142166	IFNAR1
ENSG00000142541	RPL13A
ENSG00000143727	ACP1
ENSG00000144354	CDCA7
ENSG00000145293	ENOPH1
ENSG00000145439	CBR4
ENSG00000145604	SKP2
ENSG00000146063	TRIM41
ENSG00000146409	SLC18B1
ENSG00000148187	MRRF
ENSG00000148334	PTGES2
ENSG00000148459	PDSS1
ENSG00000148835	TAF5
ENSG00000148843	PDCD11
ENSG00000149136	SSRP1
ENSG00000149476	DAK
ENSG00000150768	DLAT
ENSG00000151093	OXSM
ENSG00000151247	EIF4E
ENSG00000151923	TIAL1
ENSG00000152413	HOMER1
ENSG00000153015	CWC27
ENSG00000153044	CENPH
ENSG00000153574	RPIA
ENSG00000156697	UTP14A
ENSG00000157456	CCNB2
ENSG00000160124	CCDC58
ENSG00000161179	YDJC
ENSG00000161547	SRSF2
ENSG00000161638	ITGA5
ENSG00000162290	DCP1A
ENSG00000162972	C2orf47
ENSG00000163050	ADCK3
ENSG00000163319	MRPS18C
ENSG00000163938	GNL3
ENSG00000164045	CDC25A
ENSG00000164466	SFXN1
ENSG00000164823	OSGIN2
ENSG00000165060	FXN
ENSG00000165138	ANKS6
ENSG00000165526	RPUSD4
ENSG00000165646	SLC18A2
ENSG00000165672	PRDX3
ENSG00000165970	SLC6A5
ENSG00000166133	RPUSD2
ENSG00000166197	NOLC1
ENSG00000166226	CCT2
ENSG00000166411	IDH3A
ENSG00000166508	MCM7
ENSG00000166788	SAAL1
ENSG00000166797	FAM96A
ENSG00000166803	KIAA0101
ENSG00000166851	PLK1
ENSG00000166902	MRPL16
ENSG00000167005	NUDT21
ENSG00000167264	DUS2L
ENSG00000167513	CDT1
ENSG00000167699	GLOD4
ENSG00000167721	TSR1
ENSG00000167747	C19orf48
ENSG00000168066	SF1
ENSG00000168310	IRF2
ENSG00000168439	STIP1
ENSG00000168883	USP39
ENSG00000169564	PCBP1
ENSG00000169813	HNRNPF
ENSG00000169925	BRD3
ENSG00000170144	HNRNPA3
ENSG00000170522	ELOVL6
ENSG00000170638	TRABD
ENSG00000170889	RPS9
ENSG00000171135	JAGN1
ENSG00000171490	RSL1D1
ENSG00000171763	SPATA5L1
ENSG00000171861	RNMTL1
ENSG00000172062	SMN1
ENSG00000173153	ESRRA
ENSG00000173894	CBX2
ENSG00000174100	MRPL45
ENSG00000174444	RPL4
ENSG00000175061	C17orf76-AS1
ENSG00000177192	PUS1
ENSG00000177889	UBE2N
ENSG00000178952	TUFM
ENSG00000179051	RCC2
ENSG00000179172	HNRNPCL1
ENSG00000179348	GATA2
ENSG00000179409	GEMIN4
ENSG00000179958	DCTPP1
ENSG00000180198	RCC1
ENSG00000180771	SRSF8
ENSG00000181222	POLR2A
ENSG00000181274	FRAT2
ENSG00000182070	OR52A1
ENSG00000182173	TSEN54
ENSG00000182199	SHMT2
ENSG00000182568	SATB1
ENSG00000182810	DDX28
ENSG00000182872	RBM10
ENSG00000182944	EWSR1
ENSG00000183048	SLC25A10
ENSG00000183605	SFXN4
ENSG00000184500	PROS1
ENSG00000184857	TMEM186
ENSG00000184897	H1FX
ENSG00000184992	BRI3BP
ENSG00000185049	NELFA
ENSG00000185262	UBALD2
ENSG00000185414	MRPL30
ENSG00000185507	IRF7
ENSG00000185800	DMWD
ENSG00000186184	POLR1D
ENSG00000186193	SAPCD2
ENSG00000186416	NKRF
ENSG00000186831	KRT17P2
ENSG00000188529	SRSF10
ENSG00000188910	GJB3
ENSG00000189046	ALKBH2
ENSG00000197299	BLM
ENSG00000197958	RPL12
ENSG00000198015	MRPL42
ENSG00000198056	PRIM1
ENSG00000198168	SVIP
ENSG00000198355	PIM3
ENSG00000198546	ZNF511
ENSG00000198563	DDX39B
ENSG00000198755	RPL10A
ENSG00000198900	TOP1
ENSG00000198917	C9orf114
ENSG00000198924	DCLRE1A
ENSG00000204316	MRPL38
ENSG00000205571	SMN2
ENSG00000206502	ZNRD1
ENSG00000215021	PHB2
ENSG00000215425	DDX39B
ENSG00000215699	SRSF10

## Sheet: Negative correlated top genes
Ensembl Gene ID	Associated Gene Name
ENSG00000004399	PLXND1
ENSG00000005238	FAM214B
ENSG00000008256	CYTH3
ENSG00000010818	HIVEP2
ENSG00000011426	ANLN
ENSG00000022267	FHL1
ENSG00000034677	RNF19A
ENSG00000035862	TIMP2
ENSG00000038382	TRIO
ENSG00000065308	TRAM2
ENSG00000070614	NDST1
ENSG00000072682	P4HA2
ENSG00000073711	PPP2R3A
ENSG00000073712	FERMT2
ENSG00000074370	ATP2A3
ENSG00000074590	NUAK1
ENSG00000075391	RASAL2
ENSG00000075420	FNDC3B
ENSG00000075426	FOSL2
ENSG00000078804	TP53INP2
ENSG00000080845	DLGAP4
ENSG00000090530	LEPREL1
ENSG00000095383	TBC1D2
ENSG00000100345	MYH9
ENSG00000100554	ATP6V1D
ENSG00000100644	HIF1A
ENSG00000101335	MYL9
ENSG00000102309	PIN4
ENSG00000102316	MAGED2
ENSG00000104435	STMN2
ENSG00000105404	RABAC1
ENSG00000106052	TAX1BP1
ENSG00000107130	NCS1
ENSG00000107175	CREB3
ENSG00000107771	CCSER2
ENSG00000108861	DUSP3
ENSG00000111799	COL12A1
ENSG00000112493	TAPBP
ENSG00000114019	AMOTL2
ENSG00000115295	CLIP4
ENSG00000115419	GLS
ENSG00000115977	AAK1
ENSG00000116133	DHCR24
ENSG00000116191	RALGPS2
ENSG00000116260	QSOX1
ENSG00000116871	MAP7D1
ENSG00000117519	CNN3
ENSG00000117724	CENPF
ENSG00000118523	CTGF
ENSG00000119242	CCDC92
ENSG00000119771	KLHL29
ENSG00000119801	YPEL5
ENSG00000122545	SEPT7
ENSG00000122557	HERPUD2
ENSG00000122863	CHST3
ENSG00000123091	RNF11
ENSG00000123240	OPTN
ENSG00000124357	NAGK
ENSG00000127603	MACF1
ENSG00000127990	SGCE
ENSG00000130635	COL5A1
ENSG00000131100	ATP6V1E1
ENSG00000131236	CAP1
ENSG00000134013	LOXL2
ENSG00000134352	IL6ST
ENSG00000134369	NAV1
ENSG00000134590	FAM127A
ENSG00000135862	LAMC1
ENSG00000135956	TMEM127
ENSG00000138061	CYP1B1
ENSG00000138448	ITGAV
ENSG00000138674	SEC31A
ENSG00000140416	TPM1
ENSG00000140545	MFGE8
ENSG00000143753	DEGS1
ENSG00000145012	LPP
ENSG00000145362	ANK2
ENSG00000145431	PDGFC
ENSG00000145632	PLK2
ENSG00000145817	YIPF5
ENSG00000146676	PURB
ENSG00000147650	LRP12
ENSG00000149591	TAGLN
ENSG00000150093	ITGB1
ENSG00000150527	CTAGE5
ENSG00000151240	DIP2C
ENSG00000152818	UTRN
ENSG00000153250	RBMS1
ENSG00000155130	MARCKS
ENSG00000155324	GRAMD3
ENSG00000155366	RHOC
ENSG00000156639	ZFAND3
ENSG00000158186	MRAS
ENSG00000160746	ANO10
ENSG00000162104	ADCY9
ENSG00000162702	ZNF281
ENSG00000162736	NCSTN
ENSG00000162889	MAPKAPK2
ENSG00000163637	PRICKLE2
ENSG00000164574	GALNT10
ENSG00000166073	GPR176
ENSG00000168994	PXDC1
ENSG00000169504	CLIC4
ENSG00000170385	SLC30A1
ENSG00000171606	ZNF274
ENSG00000172037	LAMB2
ENSG00000172380	GNG12
ENSG00000173559	NABP1
ENSG00000177706	FAM20C
ENSG00000178922	HYI
ENSG00000182197	EXT1
ENSG00000183255	PTTG1IP
ENSG00000183722	LHFP
ENSG00000183853	KIRREL
ENSG00000183856	IQGAP3
ENSG00000184408	KCND2
ENSG00000184840	TMED9
ENSG00000185483	ROR1
ENSG00000185650	ZFP36L1
ENSG00000187498	COL4A1
ENSG00000188157	AGRN
ENSG00000196371	FUT4
ENSG00000196924	FLNA
ENSG00000197256	KANK2
ENSG00000197479	PCDHB11
ENSG00000197694	SPTAN1
ENSG00000204217	BMPR2
ENSG00000205726	ITSN1

## Sheet: Protein interaction gene list
Node number in figure3	Gene		Node degree
1	ENSG00000015479	MATR3	1
2	ENSG00000063046	EIF4B	1
3	ENSG00000065427	KARS	1
4	ENSG00000071994	PDCD2	1
5	ENSG00000073536	NLE1	3
6	ENSG00000074071	MRPS34	17
7	ENSG00000075089	ACTR6	1
8	ENSG00000075415	SLC25A3	3
9	ENSG00000077312	SNRPA	16
10	ENSG00000077348	EXOSC5	2
11	ENSG00000085721	RRN3	1
12	ENSG00000086504	MRPL28	17
13	ENSG00000087087	SRRT	15
14	ENSG00000089009	RPL6	23
15	ENSG00000089289	IGBP1	1
16	ENSG00000092199	HNRNPC	12
17	ENSG00000099783	HNRNPM	35
18	ENSG00000100129	EIF3L	3
19	ENSG00000102738	MRPS31	17
20	ENSG00000102974	CTCF	1
21	ENSG00000104738	MCM4	2
22	ENSG00000105364	MRPL4	17
23	ENSG00000108561	C1QBP	2
24	ENSG00000110958	PTGES3	2
25	ENSG00000111445	RFC5	4
26	ENSG00000112651	MRPL2	17
27	ENSG00000112996	MRPS30	17
28	ENSG00000113048	MRPS27	17
29	ENSG00000113460	BRIX1	17
30	ENSG00000115241	PPM1G	11
31	ENSG00000115942	ORC2	5
32	ENSG00000119203	CPSF3	12
33	ENSG00000120158	RCL1	1
34	ENSG00000120699	EXOSC8	1
35	ENSG00000122566	HNRNPA2B1	12
36	ENSG00000123064	DDX54	5
37	ENSG00000125107	CNOT1	2
38	ENSG00000125944	HNRNPR	17
39	ENSG00000128191	DGCR8	3
40	ENSG00000130159	ECSIT	1
41	ENSG00000131876	SNRPA1	25
42	ENSG00000132305	IMMT	3
43	ENSG00000132361	CLUH	7
44	ENSG00000133119	RFC3	2
45	ENSG00000134056	MRPS36	17
46	ENSG00000134602	MST4	1
47	ENSG00000135372	NAT10	5
48	ENSG00000135486	HNRNPA1	26
49	ENSG00000135624	CCT7	2
50	ENSG00000135900	MRPL44	19
51	ENSG00000135972	MRPS9	17
52	ENSG00000136450	SRSF1	22
53	ENSG00000136527	TRA2B	11
54	ENSG00000136891	TEX10	2
55	ENSG00000136897	MRPL50	17
56	ENSG00000136937	NCBP1	28
57	ENSG00000137154	RPS6	22
58	ENSG00000138674	SEC31A	3
59	ENSG00000140988	RPS2	17
60	ENSG00000141480	ARRB2	2
61	ENSG00000142541	RPL13A	20
62	ENSG00000145604	SKP2	1
63	ENSG00000148835	TAF5	3
64	ENSG00000149136	SSRP1	7
65	ENSG00000150768	DLAT	1
66	ENSG00000151247	EIF4E	10
67	ENSG00000151923	TIAL1	3
68	ENSG00000153015	CWC27	9
69	ENSG00000153044	CENPH	2
70	ENSG00000161547	SRSF2	17
71	ENSG00000163319	MRPS18C	17
72	ENSG00000163938	GNL3	16
73	ENSG00000166197	NOLC1	17
74	ENSG00000166226	CCT2	3
75	ENSG00000166411	IDH3A	1
76	ENSG00000166508	MCM7	3
77	ENSG00000166851	PLK1	1
78	ENSG00000166902	MRPL16	17
79	ENSG00000167005	NUDT21	12
80	ENSG00000167513	CDT1	2
81	ENSG00000167721	TSR1	2
82	ENSG00000168066	SF1	12
83	ENSG00000168439	STIP1	1
84	ENSG00000168883	USP39	11
85	ENSG00000169564	PCBP1	9
86	ENSG00000169813	HNRNPF	13
87	ENSG00000170144	HNRNPA3	9
88	ENSG00000170889	RPS9	21
89	ENSG00000171490	RSL1D1	16
90	ENSG00000172062	SMN1	5
91	ENSG00000174100	MRPL45	17
92	ENSG00000174444	RPL4	24
93	ENSG00000178952	TUFM	16
94	ENSG00000179409	GEMIN4	6
95	ENSG00000181222	POLR2A	11
96	ENSG00000182944	EWSR1	5
97	ENSG00000183093	CCDS11785	17
98	ENSG00000184897	H1FX	16
99	ENSG00000185049	NELFA	3
100	ENSG00000185414	MRPL30	17
101	ENSG00000197958	RPL12	20
102	ENSG00000198015	MRPL42	17
103	ENSG00000198056	PRIM1	5
104	ENSG00000198563	DDX39B	13
105	ENSG00000198755	RPL10A	22
106	ENSG00000198900	TOP1	20
107	ENSG00000198917	C9orf114	3
108	ENSG00000204316	MRPL38	18
109	ENSG00000205571	SMN2	3

## Sheet: Essential genes
		number of cell lines in which the gene is essential.
KARS	lysyl-tRNA synthetase	12	H1975,H187,REH,A549,LN229,K562,HCC827,H82,JURKAT,SUPT1,H1650,U2L
NCBP1	nuclear cap binding protein subunit 1, 80kDa	10	U2L,H1975,H1650,REH,K562,HCC827,H187,LN229,H82,JURKAT
NDUFAB1	NADH dehydrogenase (ubiquinone) 1, alpha/beta subcomplex, 1, 8kDa	10	H187,A549,K562,LN229,REH,HCC827,JURKAT,H1650,U2L,H1975
PHB2	prohibitin 2	12	SUPT1,U2L,H1975,H1650,HCC827,H82,H187,REH,LN229,K562,JURKAT,A549
PNPT1	polyribonucleotide nucleotidyltransferase 1	8	HCC827,H82,U2L,SUPT1,K562,JURKAT,A549,REH
POLR2A	polymerase (RNA) II (DNA directed) polypeptide A, 220kDa	11	REH,H1650,HCC827,SUPT1,H187,K562,JURKAT,H82,LN229,H1975,U2L
RPL6	ribosomal protein L6	12	H1650,K562,U2L,H1975,A549,SUPT1,LN229,H187,HCC827,H82,JURKAT,REH
RPS6	ribosomal protein S6	12	U2L,HCC827,SUPT1,LN229,REH,H1975,A549,H187,K562,H82,H1650,JURKAT
RPS9	ribosomal protein S9	12	REH,LN229,A549,SUPT1,H1650,H187,K562,H82,H1975,U2L,HCC827,JURKAT
USP39	ubiquitin specific peptidase 39	12	LN229,REH,A549,K562,H1650,JURKAT,H82,HCC827,SUPT1,U2L,H187,H1975

## Sheet: Genes in HMR (pos corr)
Ensembl Gene ID	Associated Gene Name
ENSG00000004779	NDUFAB1
ENSG00000011376	LARS2
ENSG00000029639	TFB1M
ENSG00000030066	NUP160
ENSG00000062485	CS
ENSG00000065427	KARS
ENSG00000065911	MTHFD2
ENSG00000066379	ZNRD1
ENSG00000066651	TRMT11
ENSG00000075188	NUP37
ENSG00000075415	SLC25A3
ENSG00000087995	METTL2A
ENSG00000088451	TGDS
ENSG00000100294	MCAT
ENSG00000100416	TRMU
ENSG00000102743	SLC25A15
ENSG00000102967	DHODH
ENSG00000103150	MLYCD
ENSG00000104812	GYS1
ENSG00000108559	NUP88
ENSG00000109332	UBE2D3
ENSG00000110958	PTGES3
ENSG00000111445	RFC5
ENSG00000115241	PPM1G
ENSG00000115392	FANCL
ENSG00000117118	SDHB
ENSG00000120158	RCL1
ENSG00000123505	AMD1
ENSG00000125454	SLC25A19
ENSG00000128050	PAICS
ENSG00000128059	PPAT
ENSG00000131480	AOC2
ENSG00000131844	MCCC2
ENSG00000134602	MST4
ENSG00000135372	NAT10
ENSG00000137700	SLC37A4
ENSG00000138035	PNPT1
ENSG00000138074	SLC5A6
ENSG00000139180	NDUFA9
ENSG00000140263	SORD
ENSG00000140474	ULK3
ENSG00000140740	UQCRC2
ENSG00000143727	ACP1
ENSG00000145293	ENOPH1
ENSG00000145439	CBR4
ENSG00000148334	PTGES2
ENSG00000148459	PDSS1
ENSG00000149476	DAK
ENSG00000150768	DLAT
ENSG00000151093	OXSM
ENSG00000153015	CWC27
ENSG00000153574	RPIA
ENSG00000164045	CDC25A
ENSG00000165060	FXN
ENSG00000165526	RPUSD4
ENSG00000165646	SLC18A2
ENSG00000165672	PRDX3
ENSG00000165970	SLC6A5
ENSG00000166411	IDH3A
ENSG00000166851	PLK1
ENSG00000167699	GLOD4
ENSG00000170522	ELOVL6
ENSG00000171861	RNMTL1
ENSG00000177192	PUS1
ENSG00000177889	UBE2N
ENSG00000178952	TUFM
ENSG00000179958	DCTPP1
ENSG00000181222	POLR2A
ENSG00000182199	SHMT2
ENSG00000183048	SLC25A10
ENSG00000186184	POLR1D
ENSG00000198355	PIM3

## Sheet: Genes in Recon2 (pos corr)
Ensembl Gene ID	Associated Gene Name
ENSG00000004779	NDUFAB1
ENSG00000062485	CS
ENSG00000065911	MTHFD2
ENSG00000075415	SLC25A3
ENSG00000088451	TGDS
ENSG00000100294	MCAT
ENSG00000102743	SLC25A15
ENSG00000102967	DHODH
ENSG00000103150	MLYCD
ENSG00000104812	GYS1
ENSG00000110958	PTGES3
ENSG00000117118	SDHB
ENSG00000123505	AMD1
ENSG00000125454	SLC25A19
ENSG00000128050	PAICS
ENSG00000128059	PPAT
ENSG00000131480	AOC2
ENSG00000131844	MCCC2
ENSG00000137700	SLC37A4
ENSG00000138074	SLC5A6
ENSG00000139180	NDUFA9
ENSG00000140263	SORD
ENSG00000140740	UQCRC2
ENSG00000143727	ACP1
ENSG00000148334	PTGES2
ENSG00000150768	DLAT
ENSG00000151093	OXSM
ENSG00000153574	RPIA
ENSG00000165646	SLC18A2
ENSG00000165672	PRDX3
ENSG00000165970	SLC6A5
ENSG00000166411	IDH3A
ENSG00000170522	ELOVL6
ENSG00000182199	SHMT2
ENSG00000183048	SLC25A10

## Sheet: Genes in HMR (neg corr)
Ensembl Gene ID	Associated Gene Name
ENSG00000034677	RNF19A
ENSG00000038382	TRIO
ENSG00000070614	NDST1
ENSG00000072682	P4HA2
ENSG00000073711	PPP2R3A
ENSG00000074370	ATP2A3
ENSG00000074590	NUAK1
ENSG00000100554	ATP6V1D
ENSG00000100644	HIF1A
ENSG00000102309	PIN4
ENSG00000108861	DUSP3
ENSG00000115419	GLS
ENSG00000115977	AAK1
ENSG00000116133	DHCR24
ENSG00000118523	CTGF
ENSG00000122863	CHST3
ENSG00000124357	NAGK
ENSG00000131100	ATP6V1E1
ENSG00000134013	LOXL2
ENSG00000138061	CYP1B1
ENSG00000143753	DEGS1
ENSG00000145632	PLK2
ENSG00000162104	ADCY9
ENSG00000162889	MAPKAPK2
ENSG00000164574	GALNT10
ENSG00000170385	SLC30A1
ENSG00000178922	HYI
ENSG00000182197	EXT1
ENSG00000185483	ROR1
ENSG00000196371	FUT4
ENSG00000204217	BMPR2

## Sheet: Genes in Recon2 (neg corr)
Ensembl Gene ID	Associated Gene Name
ENSG00000070614	NDST1
ENSG00000072682	P4HA2
ENSG00000100554	ATP6V1D
ENSG00000115419	GLS
ENSG00000116133	DHCR24
ENSG00000122863	CHST3
ENSG00000124357	NAGK
ENSG00000131100	ATP6V1E1
ENSG00000134013	LOXL2
ENSG00000138061	CYP1B1
ENSG00000143753	DEGS1
ENSG00000162104	ADCY9
ENSG00000164574	GALNT10
ENSG00000182197	EXT1
