# Supplementary material for: Metabolic and protein interaction sub-networks controlling the proliferation rate of cancer cells and their impact on patient survival
Source: Sci Rep. 2013 Oct 24;3:3041. doi: 10.1038/srep03041 (PMC3807112; doi:10.1038/srep03041)
Supplement: Supplementary Information — S2 [file srep03041-s6.xls]

## Sheet: ELK1
hg19_refGene_NM_016020	1	-357	GAGCCGGAAG	+
hg19_refGene_NM_004966	1	31	GAGCCGGAAG	-
hg19_refGene_NM_014317	0.997562	-34	GAGCCGGAAA	-
hg19_refGene_NM_002949	0.997562	1	GAGCCGGAAA	-
hg19_refGene_NM_181892	0.996564	-675	GAACCGGAAG	-
hg19_refGene_NM_181891	0.996564	-307	GAACCGGAAG	-
hg19_refGene_NM_181887	0.996564	-307	GAACCGGAAG	-
hg19_refGene_NM_021830	0.996564	-27	GAACCGGAAG	-
hg19_refGene_NM_006428	0.996564	38	GAACCGGAAG	-
hg19_refGene_NM_052831	0.994126	-430	GAACCGGAAA	-
hg19_refGene_NM_006793	0.988414	-303	AAGCCGGAAG	+
hg19_refGene_NM_006431	0.988414	16	AAGCCGGAAG	-
hg19_refGene_NM_002486	0.985977	-212	AAGCCGGAAA	+
hg19_refGene_NM_003000	0.984978	7	AAACCGGAAG	+
hg19_refGene_NM_012423	0.984978	-180	CAACCGGAAG	+
hg19_refGene_NM_016091	0.984978	-29	AAACCGGAAG	-
hg19_refGene_NM_020247	0.983453	-537	GGGCCGGAAG	+
hg19_refGene_NM_001005752	0.983453	-929	GGGCCGGAAG	+
hg19_refGene_NM_022342	0.983453	26	GCGCCGGAAG	+
hg19_refGene_NM_182902	0.983453	26	GCGCCGGAAG	+
hg19_refGene_NM_032492	0.983453	11	GGGCCGGAAG	+
hg19_refGene_NM_201627	0.983453	-24	GGGCCGGAAG	+
hg19_refGene_NM_033549	0.983453	-24	GGGCCGGAAG	+
hg19_refGene_NM_001031712	0.983453	22	GGGCCGGAAG	-
hg19_refGene_NM_002598	0.983453	38	GGGCCGGAAG	-
hg19_refGene_NM_138421	0.983453	11	GTGCCGGAAG	-
hg19_refGene_NM_000190	0.983453	-3	GCGCCGGAAG	+
hg19_refGene_NM_199249	0.983453	-410	GGGCCGGAAG	-
hg19_refGene_NM_199250	0.983453	-412	GGGCCGGAAG	-
hg19_refGene_NM_014706	0.982541	-326	AAACCGGAAA	+
hg19_refGene_NM_018146	0.982541	-463	AAACCGGAAA	+
hg19_refGene_NM_002971	0.981015	-248	GGGCCGGAAA	+
hg19_refGene_NM_018321	0.981015	-16	GCGCCGGAAA	+
hg19_refGene_NM_000505	0.981015	-123	GGGCCGGAAA	-
hg19_refGene_NM_004630	0.981015	-352	GCGCCGGAAA	-
hg19_refGene_NM_201998	0.981015	-352	GCGCCGGAAA	-
hg19_refGene_NM_201995	0.981015	-352	GCGCCGGAAA	-
hg19_refGene_NM_004943	0.981015	-39	GCGCCGGAAA	-
hg19_refGene_NM_016067	0.980017	-132	GGACCGGAAG	+
hg19_refGene_NM_018698	0.980017	-17	GCACCGGAAG	+
hg19_refGene_NM_152298	0.97763	-12	GATCCGGAAG	+
hg19_refGene_NM_002482	0.97763	-12	GATCCGGAAG	+
hg19_refGene_NM_000970	0.97763	-33	GATCCGGAAG	+
hg19_refGene_NM_001024662	0.97763	-33	GATCCGGAAG	+
hg19_refGene_NM_007371	0.977579	-348	GCACCGGAAA	+
hg19_refGene_NM_022496	0.977579	-16	GTACCGGAAA	+
hg19_refGene_NM_015140	0.977579	-606	GGACCGGAAA	-
hg19_refGene_NM_138395	0.971867	10	CGGCCGGAAG	+
hg19_refGene_NM_032313	0.971867	-564	CGGCCGGAAG	+
hg19_refGene_NM_018569	0.971867	-351	AGGCCGGAAG	-
hg19_refGene_NM_017746	0.971867	-80	CCGCCGGAAG	-
hg19_refGene_NM_014976	0.971867	-186	CGGCCGGAAG	+
hg19_refGene_NM_005830	0.971867	-14	AGGCCGGAAG	+
hg19_refGene_NM_000057	0.971867	-5	CCGCCGGAAG	-
hg19_refGene_NM_024063	0.971867	21	AGGCCGGAAG	-
hg19_refGene_NM_023936	0.971867	-66	CGGCCGGAAG	-
hg19_refGene_NM_015421	0.971867	10	CTGCCGGAAG	-
hg19_refGene_NM_007006	0.971867	-1	ACGCCGGAAG	-
hg19_refGene_NM_001212	0.971867	-3	CCGCCGGAAG	-
hg19_refGene_NM_024090	0.97058	-532	TAGCCGGAAG	-
hg19_refGene_NM_000976	0.96943	19	AGGCCGGAAA	-
hg19_refGene_NM_005003	0.96943	-33	CCGCCGGAAA	+
hg19_refGene_NM_002532	0.96943	-552	CTGCCGGAAA	+
hg19_refGene_NM_000629	0.96943	-182	AGGCCGGAAA	+
hg19_refGene_NM_016207	0.968431	-134	CGACCGGAAG	+
hg19_refGene_NM_002542	0.968431	3	CCACCGGAAG	-
hg19_refGene_NM_016828	0.968431	3	CCACCGGAAG	-
hg19_refGene_NM_016827	0.968431	3	CCACCGGAAG	-
hg19_refGene_NM_016826	0.968431	3	CCACCGGAAG	-
hg19_refGene_NM_016821	0.968431	3	CCACCGGAAG	-
hg19_refGene_NM_016820	0.968431	3	CCACCGGAAG	-
hg19_refGene_NM_001334	0.968431	-510	CCACCGGAAG	-
hg19_refGene_NM_005916	0.968431	-125	CTACCGGAAG	-
hg19_refGene_NM_003146	0.968431	6	CCACCGGAAG	-
hg19_refGene_NM_013986	0.968431	-535	CCACCGGAAG	-
hg19_refGene_NM_005243	0.968431	-535	CCACCGGAAG	-
hg19_refGene_NM_020243	0.968431	9	ACACCGGAAG	-
hg19_refGene_NM_182746	0.968142	-35	GACCCGGAAA	+
hg19_refGene_NM_005914	0.968142	-35	GACCCGGAAA	+
hg19_refGene_NM_213649	0.968142	-261	GACCCGGAAA	-
hg19_refGene_NM_005412	0.966044	-636	CATCCGGAAG	-
hg19_refGene_NM_181889	0.965994	-162	CCACCGGAAA	+
hg19_refGene_NM_003340	0.965994	-364	CCACCGGAAA	+
hg19_refGene_NM_181888	0.965994	-364	CCACCGGAAA	+
hg19_refGene_NM_181886	0.965994	-364	CCACCGGAAA	+
hg19_refGene_NM_001011725	0.965994	-31	CCACCGGAAA	+
hg19_refGene_NM_001011724	0.965994	-31	CCACCGGAAA	+
hg19_refGene_NM_016304	0.965994	40	CGACCGGAAA	-
hg19_refGene_NM_007104	0.964706	7	TAACCGGAAA	-
hg19_refGene_NM_022915	0.963606	-513	CATCCGGAAA	-
hg19_refGene_NM_025072	0.963606	-751	AATCCGGAAA	+
hg19_refGene_NM_001001655	0.961083	-19	GCTCCGGAAG	+
hg19_refGene_NM_032478	0.961083	8	GCTCCGGAAG	-
hg19_refGene_NM_018126	0.958994	18	AACCCGGAAG	-
hg19_refGene_NM_004294	0.958994	-29	AACCCGGAAG	+
hg19_refGene_NM_014305	0.958994	-846	AACCCGGAAG	-
hg19_refGene_NM_021204	0.958645	-595	GCTCCGGAAA	+
hg19_refGene_NM_006819	0.958645	-689	GTTCCGGAAA	-
hg19_refGene_NM_006924	0.958645	-367	GCTCCGGAAA	-
hg19_refGene_NM_018006	0.958645	-608	GTTCCGGAAA	+
hg19_refGene_NM_005530	0.956556	-203	AACCCGGAAA	-
hg19_refGene_NM_003016	0.956556	11	CACCCGGAAA	-
hg19_refGene_NM_133259	0.956515	-189	GAGACGGAAG	+
hg19_refGene_NM_016211	0.954033	-45	GTCCCGGAAG	+
hg19_refGene_NM_014933	0.954033	-38	GTCCCGGAAG	+
hg19_refGene_NM_016390	0.954033	-15	TGGCCGGAAG	+
hg19_refGene_NM_002205	0.954033	-477	GCCCCGGAAG	+
hg19_refGene_NM_003090	0.954033	-106	TTGCCGGAAG	-
hg19_refGene_NM_015659	0.954033	-12	GCCCCGGAAG	-
hg19_refGene_NM_018427	0.954033	-8	GTCCCGGAAG	-
hg19_refGene_NM_173467	0.954033	-55	GCCCCGGAAG	+
hg19_refGene_NM_014507	0.954033	-55	GCCCCGGAAG	+
hg19_refGene_NM_003054	0.953201	1	GAGCCGGACG	+
hg19_refGene_NM_145806	0.953201	-33	GAGCCGGACG	-
hg19_refGene_NM_138777	0.951595	-14	GGCCCGGAAA	-
hg19_refGene_NM_001013	0.951595	-175	TGGCCGGAAA	+
hg19_refGene_NM_006190	0.950641	-168	GAAACGGAAA	+
hg19_refGene_NM_005968	0.950641	-507	GAAACGGAAA	-
hg19_refGene_NM_031203	0.950641	-507	GAAACGGAAA	-
hg19_refGene_NM_002103	0.950641	-529	GAAACGGAAA	+
hg19_refGene_NM_004031	0.949765	-24	GAACCGGACG	+
hg19_refGene_NM_025215	0.949497	-723	ACTCCGGAAG	+
hg19_refGene_NM_001002020	0.949497	-655	ACTCCGGAAG	+
hg19_refGene_NM_001002019	0.949497	-708	ACTCCGGAAG	+
hg19_refGene_NM_004596	0.949497	-237	CCTCCGGAAG	+
hg19_refGene_NM_005869	0.947059	-226	CGTCCGGAAA	-
hg19_refGene_NM_002137	0.947059	-429	CTTCCGGAAA	-
hg19_refGene_NM_014881	0.947059	-950	CTTCCGGAAA	+
hg19_refGene_NM_002224	0.944929	-762	AAGACGGAAG	+
hg19_refGene_NM_000968	0.944929	-293	CAGACGGAAG	-
hg19_refGene_NM_006196	0.942447	-443	CCCCCGGAAG	+
hg19_refGene_NM_025205	0.942447	-125	ACCCCGGAAG	-
hg19_refGene_NM_001010	0.942447	-106	CGCCCGGAAG	+
hg19_refGene_NM_080626	0.942447	-111	CTCCCGGAAG	-
hg19_refGene_NM_005548	0.942447	-36	CCCCCGGAAG	+
hg19_refGene_NM_000937	0.942447	35	CTCCCGGAAG	+
hg19_refGene_NM_207346	0.942447	-136	CGCCCGGAAG	-
hg19_refGene_NM_003310	0.94053	-629	GAGTCGGAAG	-
hg19_refGene_NM_144563	0.940009	-13	CCCCCGGAAA	-
hg19_refGene_NM_024520	0.940009	-295	CCCCCGGAAA	-
hg19_refGene_NM_005663	0.939968	-325	GGGACGGAAG	+
hg19_refGene_NM_030581	0.939968	-138	GTGACGGAAG	+
hg19_refGene_NM_002882	0.939968	-191	GGGACGGAAG	+
hg19_refGene_NM_014366	0.938722	-597	TACCCGGAAA	+
hg19_refGene_NM_005002	0.938287	-230	GAACCTGAAG	-
hg19_refGene_NM_014050	0.938287	-636	GAACCTGAAG	-
hg19_refGene_NM_172177	0.938287	-636	GAACCTGAAG	-
hg19_refGene_NM_005983	0.937531	-14	GGGACGGAAA	+
hg19_refGene_NM_032637	0.937531	-14	GGGACGGAAA	+
hg19_refGene_NM_003252	0.936654	-329	GGGCCGGACG	+
hg19_refGene_NM_001033925	0.936654	-329	GGGCCGGACG	+
hg19_refGene_NM_005632	0.936654	-44	GCGCCGGACG	+
hg19_refGene_NM_002952	0.936654	-164	GGGCCGGACG	+
hg19_refGene_NM_006649	0.936532	-34	GGAACGGAAG	+
hg19_refGene_NM_001017964	0.934217	-10	GGGCCGGACA	-
hg19_refGene_NM_021095	0.934095	-61	GGAACGGAAA	-
hg19_refGene_NM_033109	0.934095	-66	GTAACGGAAA	-
hg19_refGene_NM_199189	0.934095	3	GCAACGGAAA	+
hg19_refGene_NM_004211	0.934095	-442	GGAACGGAAA	+
hg19_refGene_NM_016080	0.931662	-184	TCTCCGGAAG	+
hg19_refGene_NM_015956	0.930137	-83	AAGCCTGAAG	-
hg19_refGene_NM_146387	0.930137	-83	AAGCCTGAAG	-
hg19_refGene_NM_018715	0.927095	-464	GACACGGAAG	-
hg19_refGene_NM_007370	0.926507	-26	AAGTCGGAAA	+
hg19_refGene_NM_022909	0.925945	-331	AGGACGGAAA	+
hg19_refGene_NM_152705	0.925945	-532	AGGACGGAAA	+
hg19_refGene_NM_015972	0.925945	-532	AGGACGGAAA	+
hg19_refGene_NM_017803	0.925176	-540	GCGCCTGAAG	-
hg19_refGene_NM_005826	0.925068	-98	ACGCCGGACG	-
hg19_refGene_NM_032565	0.925006	-38	GAGCCGGATG	-
hg19_refGene_NM_145212	0.924612	-40	TTCCCGGAAG	-
hg19_refGene_NM_004328	0.924612	-795	TGCCCGGAAG	-
hg19_refGene_NM_145071	0.924612	-56	TTCCCGGAAG	-
hg19_refGene_NM_012140	0.924612	-791	TGCCCGGAAG	-
hg19_refGene_NM_001013631	0.924264	-737	AAACCTGAAA	-
hg19_refGene_NM_001931	0.924264	2	AAACCTGAAA	+
hg19_refGene_NM_001029989	0.924264	-316	AAACCTGAAA	-
hg19_refGene_NM_014736	0.924264	-316	AAACCTGAAA	-
hg19_refGene_NM_182776	0.923984	-786	GCGTCGGAAG	-
hg19_refGene_NM_006993	0.923984	-266	GTGTCGGAAG	-
hg19_refGene_NM_005886	0.923781	-565	GACCCGGACG	-
hg19_refGene_NM_016581	0.923781	26	GACCCGGACG	+
hg19_refGene_NM_025204	0.923781	-698	GACCCGGACG	-
hg19_refGene_NM_016640	0.923071	-39	CAATCGGAAA	-
hg19_refGene_NM_007099	0.922631	-916	CTGCCGGACA	+
hg19_refGene_NM_004300	0.922631	-916	CTGCCGGACA	+
hg19_refGene_NM_006636	0.922631	-249	AGGCCGGACA	-
hg19_refGene_NM_018294	0.922175	20	TCCCCGGAAA	-
hg19_refGene_NM_001572	0.922175	-6	TTCCCGGAAA	+
hg19_refGene_NM_004029	0.922175	-6	TTCCCGGAAA	+
hg19_refGene_NM_005189	0.922175	-381	TGCCCGGAAA	+
hg19_refGene_NM_032647	0.922175	-381	TGCCCGGAAA	+
hg19_refGene_NM_032346	0.922175	-386	TTCCCGGAAA	-
hg19_refGene_NM_001551	0.921632	-151	CCACCGGACG	+
hg19_refGene_NM_024662	0.919303	-896	GGACCTGAAA	-
hg19_refGene_NM_012083	0.919016	-28	GAGCCGGAAT	-
hg19_refGene_NM_004701	0.91811	-741	GCATCGGAAA	-
hg19_refGene_NM_030579	0.917598	9	GTTACGGAAG	+
hg19_refGene_NM_006601	0.917142	-852	GAACAGGAAG	-
hg19_refGene_NM_058192	0.914284	19	GCTCCGGACG	-
hg19_refGene_NM_002903	0.91359	-747	CTGCCTGAAG	-
hg19_refGene_NM_001040161	0.912398	-60	ACGTCGGAAG	-
hg19_refGene_NM_015533	0.912303	-735	TAGCCTGAAG	+
hg19_refGene_NM_004077	0.912303	-869	GACCCTGAAG	-
hg19_refGene_NM_030928	0.912303	-270	GACCCTGAAG	+
hg19_refGene_NM_015340	0.911153	-921	ATGCCTGAAA	-
hg19_refGene_NM_019051	0.911153	-283	AGGCCTGAAA	-
hg19_refGene_NM_005726	0.911153	-639	CTGCCTGAAA	+
hg19_refGene_NM_017952	0.910548	-108	GTCACGGAAG	-
hg19_refGene_NM_015710	0.910548	-62	GTCACGGAAG	+
hg19_refGene_NM_002635	0.910154	-233	ACACCTGAAG	+
hg19_refGene_NM_005888	0.910154	-233	ACACCTGAAG	+
hg19_refGene_NM_213611	0.910154	-233	ACACCTGAAG	+
hg19_refGene_NM_002915	0.90811	-36	TGGACGGAAA	-
hg19_refGene_NM_001269	0.907767	-946	CATCCTGAAG	+
hg19_refGene_NM_018062	0.907767	-860	CATCCTGAAG	-
hg19_refGene_NM_032231	0.907767	-161	AATCCTGAAG	-
hg19_refGene_NM_005030	0.907767	-491	CATCCTGAAG	-
hg19_refGene_NM_012375	0.907717	-197	CCACCTGAAA	+
hg19_refGene_NM_016498	0.907717	-401	ACACCTGAAA	-
hg19_refGene_NM_001003704	0.907717	-401	ACACCTGAAA	-
hg19_refGene_NM_002199	0.907234	-440	TCGCCGGACG	+
hg19_refGene_NM_022754	0.907234	-17	GGCCCGGACG	+
hg19_refGene_NM_016237	0.907112	-826	TGAACGGAAG	+
hg19_refGene_NM_054016	0.906012	-653	ATTACGGAAG	-
hg19_refGene_NM_006625	0.906012	-653	ATTACGGAAG	-
hg19_refGene_NM_007347	0.905556	3	AAACAGGAAG	+
hg19_refGene_NM_014252	0.905501	-16	GAAGCGGAAG	-
hg19_refGene_NM_006026	0.904796	-187	GCCCCGGACA	-
hg19_refGene_NM_006681	0.904796	7	GGCCCGGACA	-
hg19_refGene_NM_004337	0.904674	-524	TTAACGGAAA	+
hg19_refGene_NM_032795	0.904674	-226	TGAACGGAAA	+
hg19_refGene_NM_000344	0.904031	-441	GGGCAGGAAG	-
hg19_refGene_NM_017411	0.904031	-441	GGGCAGGAAG	-
hg19_refGene_NM_022876	0.904031	-441	GGGCAGGAAG	-
hg19_refGene_NM_022874	0.904031	-441	GGGCAGGAAG	-
hg19_refGene_NM_000344	0.904031	-445	GGGCAGGAAG	-
hg19_refGene_NM_017411	0.904031	-445	GGGCAGGAAG	-
hg19_refGene_NM_022876	0.904031	-445	GGGCAGGAAG	-
hg19_refGene_NM_022874	0.904031	-445	GGGCAGGAAG	-
hg19_refGene_NM_024096	0.904031	-885	GCGCAGGAAG	-
hg19_refGene_NM_018081	0.903574	-473	ATTACGGAAA	-
hg19_refGene_NM_194247	0.903119	-421	AAACAGGAAA	+
hg19_refGene_NM_017840	0.903119	-420	CAACAGGAAA	-
hg19_refGene_NM_177983	0.903063	19	GAAGCGGAAA	-
hg19_refGene_NM_015084	0.902806	-519	GTTCCTGAAG	+
hg19_refGene_NM_009590	0.901594	-95	GGGCAGGAAA	-
hg19_refGene_NM_004640	0.901195	-140	GAGCGGGAAG	-
hg19_refGene_NM_080598	0.901195	-140	GAGCGGGAAG	-
hg19_refGene_NM_031942	0.900595	-549	GCACAGGAAG	-
hg19_refGene_NM_145810	0.900595	-549	GCACAGGAAG	-
hg19_refGene_NM_004593	0.900595	-6	GCACAGGAAG	-
hg19_refGene_NM_032514	0.900368	-687	GTTCCTGAAA	-
hg19_refGene_NM_001968	0.898279	-879	CACCCTGAAA	+
hg19_refGene_NM_006590	0.898158	-552	GCACAGGAAA	-
hg19_refGene_NM_020158	0.897759	-367	GAACGGGAAG	-
hg19_refGene_NM_022720	0.897759	-236	GAACGGGAAG	-
hg19_refGene_NM_005874	0.897283	-682	GAGCCGGGAG	-
hg19_refGene_NM_016542	0.897087	-467	AACTCGGAAA	+
hg19_refGene_NM_182565	0.896874	-119	AGGCCGGATG	+
hg19_refGene_NM_002703	0.895801	-507	GAGACTGAAA	+
hg19_refGene_NM_000313	0.895756	-116	GTCCCTGAAG	-
hg19_refGene_NM_015231	0.895693	-246	CAGACGGACA	+
hg19_refGene_NM_017544	0.895648	-535	ACCCCGGACG	+
hg19_refGene_NM_018128	0.894563	-132	GGCTCGGAAG	-
hg19_refGene_NM_003286	0.894436	-379	ACGCCGGATA	+
hg19_refGene_NM_003201	0.893437	-30	CGACCGGATG	+
hg19_refGene_NM_181893	0.893318	-314	GTCCCTGAAA	-
hg19_refGene_NM_181890	0.893318	-285	GTCCCTGAAA	-
hg19_refGene_NM_080911	0.893211	-468	AGCCCGGACA	+
hg19_refGene_NM_003321	0.892487	-546	GAGCCTGACA	-
hg19_refGene_NM_000422	0.892487	-593	GAGCCTGACA	-
hg19_refGene_NM_006951	0.892445	-159	AGGCAGGAAG	-
hg19_refGene_NM_201567	0.89239	-597	GGGGCGGAAG	+
hg19_refGene_NM_001789	0.89239	-597	GGGGCGGAAG	+
hg19_refGene_NM_033450	0.89232	-478	TCACCTGAAG	-
hg19_refGene_NM_032351	0.89232	-284	TCACCTGAAG	-
hg19_refGene_NM_001634	0.891158	-58	GACCAGGAAG	-
hg19_refGene_NM_001033059	0.891158	-59	GACCAGGAAG	-
hg19_refGene_NM_015950	0.890008	-628	ATGCAGGAAA	+
hg19_refGene_NM_005676	0.890008	-298	ATGCAGGAAA	-
hg19_refGene_NM_024057	0.890008	-148	CTGCAGGAAA	-
hg19_refGene_NM_152260	0.890008	-870	CTGCAGGAAA	+
hg19_refGene_NM_006565	0.889952	-584	GTGGCGGAAA	-
hg19_refGene_NM_024009	0.889609	34	CAGCGGGAAG	-
hg19_refGene_NM_001013848	0.88759	-234	AGTTCGGAAA	-
hg19_refGene_NM_178448	0.887171	-738	CAGCTGGAAA	+
hg19_refGene_NM_005314	0.886572	-371	CTACAGGAAA	+
hg19_refGene_NM_018834	0.88574	-560	TCTACGGAAA	+
hg19_refGene_NM_004741	0.884648	-75	GCGCGGGAAG	+
hg19_refGene_NM_017897	0.884184	-426	CATCAGGAAA	-
hg19_refGene_NM_003276	0.88417	-396	AGCCCTGAAG	-
hg19_refGene_NM_001032284	0.88417	-396	AGCCCTGAAG	-
hg19_refGene_NM_001032283	0.88417	-396	AGCCCTGAAG	-
hg19_refGene_NM_170783	0.883339	-42	AAGCCTGACG	+
hg19_refGene_NM_014596	0.883339	-42	AAGCCTGACG	+
hg19_refGene_NM_000144	0.882261	-463	AAACCGGGAG	+
hg19_refGene_NM_021734	0.881563	-360	AACCCGGATA	-
hg19_refGene_NM_032783	0.880804	-58	CCGGCGGAAG	-
hg19_refGene_NM_014062	0.879572	-70	AACCAGGAAG	-
hg19_refGene_NM_004186	0.879516	-739	GACGCGGAAG	+
hg19_refGene_NM_005772	0.878774	-720	GGACGGGAAA	+
hg19_refGene_NM_017858	0.878366	-128	AGGGCGGAAA	+
hg19_refGene_NM_015908	0.877368	-184	AGAGCGGAAG	-
hg19_refGene_NM_022132	0.876601	-681	GGCCCGGATA	+
hg19_refGene_NM_018380	0.876387	-556	GATCTGGAAA	-
hg19_refGene_NM_006401	0.874656	-623	GAGAAGGAAA	-
hg19_refGene_NM_003366	0.873386	-332	TCTCCTGAAG	+
hg19_refGene_NM_003348	0.873062	-375	AGGCGGGAAG	-
hg19_refGene_NM_173511	0.870624	-498	CGGCGGGAAA	+
hg19_refGene_NM_001017928	0.869626	-650	ACACTGGAAG	-
hg19_refGene_NM_024072	0.867453	-438	ATCCCGGATG	-
hg19_refGene_NM_003362	0.866792	-250	CCGCCTGACG	+
hg19_refGene_NM_032638	0.866273	-407	CACACGGACA	-
hg19_refGene_NM_182640	0.863099	-127	GAGTCGGATA	+
hg19_refGene_NM_016284	0.863025	-874	AGCCAGGAAG	+
hg19_refGene_NM_003104	0.860588	-711	CCCCAGGAAA	-
hg19_refGene_NM_001001852	0.860588	-144	AGCCAGGAAA	+
hg19_refGene_NM_181503	0.856277	-276	AACCCGGGAG	+
hg19_refGene_NM_033281	0.854673	-201	GGAAAGGAAA	+
hg19_refGene_NM_181509	0.850691	-305	ACTCGGGAAG	+
hg19_refGene_NM_019053	0.850183	-368	GGGCCTGATG	-
hg19_refGene_NM_199004	0.843642	-160	CCCCTGGAAG	+
hg19_refGene_NM_004313	0.843642	-160	CCCCTGGAAG	+
hg19_refGene_NM_018096	0.84281	-90	CAGCGGGACG	+
Occurrences Position Distribution (score >=0.911)

## Sheet: ELK4
Name	Score	Position	Sequence	Strand	RefSeq mRNA Accession	Gene Symbol
NM_016020	1	-132	ACCGGAAGT	+	NM_016020	TFB1M
NM_004966	1	2	ACCGGAAGT	-	NM_004966	HNRNPF
NM_014317	1	2	ACCGGAAGT	-	NM_014317	PDSS1
NM_002949	1	2	ACCGGAAGT	-	NM_002949	MRPL12
NM_181892	1	2	ACCGGAAGT	-	NM_181892	UBE2D3
NM_181891	1	2	ACCGGAAGT	-	NM_181891	UBE2D3
NM_181887	1	2	ACCGGAAGT	-	NM_181887	UBE2D3
NM_021830	1	-15	ACCGGAAGT	+	NM_021830	C10orf2
NM_006428	0.98042	9	ACCGGAAGC	+	NM_006428	MRPL28
NM_052831	0.98042	-130	ACCGGAAGC	+	NM_052831	SLC18B1
NM_006793	0.98042	-511	ACCGGAAGC	-	NM_006793	PRDX3
NM_006431	0.98042	-87	ACCGGAAGC	-	NM_006431	CCT2
NM_002486	0.98042	-126	ACCGGAAGC	-	NM_002486	NCBP1
NM_003000	0.98042	-28	ACCGGAAGC	-	NM_003000	SDHB
NM_012423	0.98042	5	ACCGGAAGC	-	NM_012423	RPL13A
NM_016091	0.98042	12	ACCGGAAGC	+	NM_016091	EIF3L
NM_020247	0.98042	12	ACCGGAAGC	+	NM_020247	ADCK3
NM_001005752	0.98042	37	ACCGGAAGC	-	NM_001005752	GJB3
NM_022342	0.98042	-30	ACCGGAAGC	-	NM_022342	KIF9
NM_182902	0.98042	8	ACCGGAAGC	-	NM_182902	KIF9
NM_032492	0.966673	-431	ACCGGAAAT	-	NM_032492	JAGN1
NM_201627	0.965022	-28	ACCGGATGT	+	NM_201627	TRIM41
NM_033549	0.948267	-535	GCCGGAAGT	+	NM_033549	TRIM41
NM_001031712	0.948267	13	GCCGGAAGT	+	NM_001031712	TRMT11
NM_002598	0.948267	-533	GCCGGAAGT	-	NM_002598	PDCD2
NM_138421	0.948267	-352	GCCGGAAGT	-	NM_138421	SAAL1
NM_000190	0.948267	-22	GCCGGAAGT	+	NM_000190	HMBS
NM_199249	0.948267	-22	GCCGGAAGT	+	NM_199249	C19orf48
NM_199250	0.948267	-301	GCCGGAAGT	+	NM_199250	C19orf48
NM_014706	0.948267	-1	GCCGGAAGT	+	NM_014706	SART3
NM_018146	0.948267	15	GCCGGAAGT	-	NM_018146	RNMTL1
NM_002971	0.948267	-85	GCCGGAAGT	-	NM_002971	SATB1
NM_018321	0.948267	-107	GCCGGAAGT	-	NM_018321	BRIX1
NM_000505	0.948267	-15	GCCGGAAGT	-	NM_000505	F12
NM_004630	0.948267	9	GCCGGAAGT	-	NM_004630	SF1
NM_201998	0.948267	-2	GCCGGAAGT	-	NM_201998	SF1
NM_201995	0.947092	-160	ACCGGAAAC	+	NM_201995	SF1
NM_004943	0.947092	-362	ACCGGAAAC	+	NM_004943	DMWD
NM_016067	0.947092	-759	ACCGGAAAC	+	NM_016067	MRPS18C
NM_018698	0.947092	-362	ACCGGAAAC	+	NM_018698	NXT2
NM_152298	0.947092	-759	ACCGGAAAC	+	NM_152298	NASP
NM_002482	0.947092	-362	ACCGGAAAC	+	NM_002482	NASP
NM_000970	0.937867	-178	ACCGGAAGA	+	NM_000970	RPL6
NM_001024662	0.937867	-536	ACCGGAAGA	-	NM_001024662	RPL6
NM_007371	0.937867	-536	ACCGGAAGA	-	NM_007371	BRD3
NM_022496	0.932561	-10	TCCGGAAGT	+	NM_022496	ACTR6
NM_015140	0.932561	-10	TCCGGAAGT	+	NM_015140	TTLL12
NM_138395	0.932561	-29	CCCGGAAGT	-	NM_138395	2013-03-02
NM_032313	0.932561	17	CCCGGAAGT	-	NM_032313	NOA1
NM_018569	0.932561	-43	CCCGGAAGT	+	NM_018569	AP1AR
NM_017746	0.932561	-36	CCCGGAAGT	+	NM_017746	TEX10
NM_014976	0.932561	-44	TCCGGAAGT	+	NM_014976	PDCD11
NM_005830	0.932561	-104	CCCGGAAGT	+	NM_005830	MRPS31
NM_000057	0.932561	-27	TCCGGAAGT	-	NM_000057	BLM
NM_024063	0.932561	-17	TCCGGAAGT	+	NM_024063	SPATA5L1
NM_023936	0.932561	-9	CCCGGAAGT	-	NM_023936	MRPS34
NM_015421	0.932561	-497	TCCGGAAGT	-	NM_015421	TMEM186
NM_007006	0.932561	7	TCCGGAAGT	-	NM_007006	NUDT21
NM_001212	0.928686	-927	GCCGGAAGC	+	NM_001212	C1QBP
NM_024090	0.928686	12	GCCGGAAGC	+	NM_024090	ELOVL6
NM_000976	0.928686	28	GCCGGAAGC	+	NM_000976	RPL12
NM_005003	0.928686	28	GCCGGAAGC	+	NM_005003	NDUFAB1
NM_002532	0.928686	-562	GCCGGAAGC	+	NM_002532	NUP88
NM_000629	0.928686	21	GCCGGAAGC	-	NM_000629	IFNAR1
NM_016207	0.928686	-81	GCCGGAAGC	-	NM_016207	CPSF3
NM_002542	0.928686	10	GCCGGAAGC	-	NM_002542	OGG1
NM_016828	0.928686	-12	GCCGGAAGC	+	NM_016828	OGG1
NM_016827	0.928686	-6	GCCGGAAGC	-	NM_016827	OGG1
NM_016826	0.928686	20	GCCGGAAGC	-	NM_016826	OGG1
NM_016821	0.928686	-4	GCCGGAAGC	-	NM_016821	OGG1
NM_016820	0.914939	-246	GCCGGAAAT	+	NM_016820	OGG1
NM_001334	0.914939	18	GCCGGAAAT	-	NM_001334	CTSO
NM_005916	0.914939	0	GCCGGAAAT	-	NM_005916	MCM7
NM_003146	0.914631	-461	ACCGGAACC	+	NM_003146	SSRP1
NM_013986	0.913288	-924	GCCGGATGT	+	NM_013986	EWSR1
NM_005243	0.91298	-41	CCCGGAAGC	-	NM_005243	EWSR1
NM_020243	0.91298	-57	CCCGGAAGC	-	NM_020243	TOMM22
NM_182746	0.91298	-262	CCCGGAAGC	-	NM_182746	MCM4
NM_005914	0.91298	-112	CCCGGAAGC	-	NM_005914	MCM4
NM_213649	0.91298	-721	TCCGGAAGC	+	NM_213649	SFXN4
NM_005412	0.91298	-653	TCCGGAAGC	+	NM_005412	SHMT2
NM_181889	0.91298	-706	TCCGGAAGC	+	NM_181889	UBE2D3
NM_003340	0.91298	-10	TCCGGAAGC	+	NM_003340	UBE2D3
NM_181888	0.91298	-13	CCCGGAAGC	-	NM_181888	UBE2D3
NM_181886	0.91298	-23	CCCGGAAGC	-	NM_181886	UBE2D3
NM_001011725	0.91298	-137	CCCGGAAGC	-	NM_001011725	HNRNPA1L2
NM_001011724	0.91298	-792	CCCGGAAGC	-	NM_001011724	HNRNPA1L2
NM_016304	0.91298	-20	CCCGGAAGC	-	NM_016304	RSL24D1
NM_007104	0.91298	-53	CCCGGAAGC	+	NM_007104	RPL10A
NM_022915	0.91298	-53	CCCGGAAGC	+	NM_022915	MRPL44
NM_025072	0.90454	6	ACCGGAAAA	-	NM_025072	PTGES2
NM_001001655	0.90454	-346	ACCGGAAAA	+	NM_001001655	ALKBH2
NM_032478	0.90454	-324	ACCGGAAAA	+	NM_032478	MRPL38
NM_018126	0.90454	39	ACCGGAAAA	-	NM_018126	TMEM33
NM_004294	0.90454	-461	ACCGGAAAA	+	NM_004294	MTRF1
NM_014305	0.90454	-607	ACCGGAAAA	-	NM_014305	TGDS
NM_021204	0.899233	-14	CCCGGAAAT	-	NM_021204	ENOPH1
NM_006819	0.899233	-123	TCCGGAAAT	+	NM_006819	STIP1
NM_006924	0.899233	-33	CCCGGAAAT	+	NM_006924	SRSF1
NM_018006	0.899233	-33	CCCGGAAAT	+	NM_018006	TRMU
NM_005530	0.899233	-15	CCCGGAAAT	-	NM_005530	IDH3A
NM_003016	0.899233	-3	ACCGGATCT	+	NM_003016	SRSF2
NM_133259	0.899233	-690	TCCGGAAAT	-	NM_133259	LRPPRC
NM_016211	0.899233	10	CCCGGAAAT	-	NM_016211	SEC31A
NM_014933	0.899233	-808	ACCGGATCT	+	NM_014933	SEC31A
NM_016390	0.897582	-73	CCCGGATGT	+	NM_016390	C9orf114
NM_002205	0.897582	-511	TCCGGATGT	+	NM_002205	ITGA5
NM_003090	0.89144	-676	ACCGGAAGG	-	NM_003090	SNRPA1
NM_015659	0.89144	-110	ACCGGAAGG	+	NM_015659	RSL1D1
NM_018427	0.886134	-13	GCCGGAAGA	+	NM_018427	RRN3
NM_173467	0.882478	6	GCCGGAACT	-	NM_173467	MCAT
NM_014507	0.882478	-46	GCCGGAACT	+	NM_014507	MCAT
NM_003054	0.882478	-285	GCCGGAACT	+	NM_003054	SLC18A2
NM_145806	0.880416	-7	ACAGGAAGT	-	NM_145806	ZNF511
NM_138777	0.880416	-950	ACCTGAAGT	-	NM_138777	MRRF
NM_001013	0.880416	-45	AGCGGAAGT	+	NM_001013	RPS9
NM_006190	0.880416	-81	ACAGGAAGT	-	NM_006190	ORC2
NM_005968	0.880416	-32	AACGGAAGT	+	NM_005968	HNRNPM
NM_031203	0.880416	-211	ACTGGAAGT	+	NM_031203	HNRNPM
NM_002103	0.880416	-540	ACGGGAAGT	+	NM_002103	GYS1
NM_004031	0.880416	-214	ACGGGAAGT	-	NM_004031	IRF7
NM_025215	0.880416	-391	ACAGGAAGT	+	NM_025215	PUS1
NM_001002020	0.880416	-391	ACAGGAAGT	+	NM_001002020	PUS1
NM_001002019	0.880416	-391	ACAGGAAGT	+	NM_001002019	PUS1
NM_004596	0.880416	-738	ACCAGAAGT	-	NM_004596	SNRPA
NM_005869	0.880416	-840	ACAGGAAGT	-	NM_005869	CWC27
NM_002137	0.880416	-556	ACTGGAAGT	+	NM_002137	HNRNPA2B1
NM_014881	0.880416	-17	AGCGGAAGT	-	NM_014881	DCLRE1A
NM_002224	0.880416	5	ACAGGAAGT	+	NM_002224	ITPR3
NM_000968	0.880416	-274	ACAGGAAGT	-	NM_000968	RPL4
NM_006196	0.880416	-285	ACCTGAAGT	-	NM_006196	PCBP1
NM_025205	0.880416	-73	ACAGGAAGT	+	NM_025205	MED28
NM_001010	0.880416	-714	ATCGGAAGT	+	NM_001010	RPS6
NM_080626	0.880416	-142	ACCGGTAGT	-	NM_080626	BRI3BP
NM_005548	0.880416	-6	ACCGGTAGT	+	NM_005548	KARS
NM_000937	0.880416	-658	ACCGGCAGT	-	NM_000937	POLR2A
NM_207346	0.880416	-626	ACCGGCAGT	-	NM_207346	TSEN54
NM_003310	0.879653	-172	CCCGGAAAC	+	NM_003310	TSSC1
NM_144563	0.879653	-227	TCCGGAAAC	-	NM_144563	RPIA
NM_024520	0.879653	-430	TCCGGAAAC	-	NM_024520	C2orf47
NM_005663	0.879653	-276	CCCGGAAAC	+	NM_005663	NELFA
NM_030581	0.879653	-164	ACCGGATCC	-	NM_030581	WDR59
NM_002882	0.879653	-4	CCCGGAAAC	+	NM_002882	RANBP1
NM_014366	0.879653	-4	CCCGGAAAC	+	NM_014366	GNL3
NM_005002	0.879653	-204	CCCGGAAAC	-	NM_005002	NDUFA9
NM_014050	0.879653	-368	TCCGGAAAC	-	NM_014050	MRPL42
NM_172177	0.878002	-439	CCCGGATGC	-	NM_172177	MRPL42
NM_005983	0.878002	-541	CCCGGATGC	-	NM_005983	SKP2
NM_032637	0.870428	-796	CCCGGAAGA	-	NM_032637	SKP2
NM_003252	0.870428	-27	CCCGGAAGA	+	NM_003252	TIAL1
NM_001033925	0.870428	-34	CCCGGAAGA	+	NM_001033925	TIAL1
NM_005632	0.866773	4	CCCGGAACT	-	NM_005632	CAPN15
NM_002952	0.866773	-173	CCCGGAACT	+	NM_002952	RPS2
NM_006649	0.866773	11	CCCGGAACT	+	NM_006649	UTP14A
NM_001017964	0.866773	-823	CCCGGAACT	-	NM_001017964	YDJC
NM_021095	0.866773	-372	TCCGGAACT	+	NM_021095	SLC5A6
NM_033109	0.866554	-714	ACCGGACGC	-	NM_033109	PNPT1
NM_199189	0.866554	-178	ACCGGAGGC	+	NM_199189	MATR3
NM_004211	0.864255	-679	CCCGGATAT	+	NM_004211	SLC6A5
NM_016080	0.862898	-10	GCCGGAACC	-	NM_016080	GLOD4
NM_015956	0.860836	-536	ACTGGAAGC	-	NM_015956	MRPL4
NM_146387	0.860836	24	AGCGGAAGC	-	NM_146387	MRPL4
NM_018715	0.860836	-830	ACAGGAAGC	+	NM_018715	RCC2
NM_007370	0.860836	-550	ACAGGAAGC	-	NM_007370	RFC5
NM_022909	0.860836	-550	ACAGGAAGC	-	NM_022909	CENPH
NM_152705	0.860836	-168	AGCGGAAGC	+	NM_152705	POLR1D
NM_015972	0.860836	-139	AGCGGAAGC	+	NM_015972	POLR1D
NM_017803	0.860836	-198	ACTGGAAGC	-	NM_017803	DUS2L
NM_005826	0.860836	-479	ACCTGAAGC	-	NM_005826	HNRNPR
NM_032565	0.860836	-62	AGCGGAAGC	+	NM_032565	EBPL
NM_145212	0.860836	-492	ACCTGAAGC	+	NM_145212	MRPL30
NM_004328	0.860836	-205	AGCGGAAGC	-	NM_004328	BCS1L
NM_145071	0.860836	-468	ACTGGAAGC	+	NM_145071	CISH
NM_012140	0.860836	-90	ACCGGCAGC	-	NM_012140	SLC25A10
NM_001013631	0.860836	-90	ACCGGCAGC	-	NM_001013631	HNRNPCL1
NM_001931	0.860836	-33	AGCGGAAGC	+	NM_001931	DLAT
NM_001029989	0.860836	-35	AGCGGAAGC	+	NM_001029989	KIAA0101
NM_014736	0.860836	-559	ATCGGAAGC	-	NM_014736	KIAA0101
NM_182776	0.860836	-237	ACGGGAAGC	-	NM_182776	MCM7
NM_006993	0.86038	-377	GCCGGATAC	+	NM_006993	NPM3
NM_005886	0.858113	-29	ACCGGAAAG	+	NM_005886	KATNB1
NM_016581	0.858113	-29	ACCGGAAAG	+	NM_016581	ECSIT
NM_025204	0.856462	-174	ACCGGATGG	-	NM_025204	TRABD
NM_016640	0.852806	-388	ACCGGAGAT	+	NM_016640	MRPS30
NM_007099	0.852806	-173	GCCGGAAAA	+	NM_007099	ACP1
NM_004300	0.847192	-609	TCCGGAACC	-	NM_004300	ACP1
NM_006636	0.847089	-312	ACGGGAAAT	+	NM_006636	MTHFD2
NM_018294	0.847089	-312	ACGGGAAAT	+	NM_018294	CWF19L1
NM_001572	0.847089	-780	ACCCGAAAT	+	NM_001572	IRF7
NM_004029	0.847089	-930	ACTGGAAAT	+	NM_004029	IRF7
NM_005189	0.847089	-440	AACGGAAAT	+	NM_005189	CBX2
NM_032647	0.847089	-532	AGCGGAAAT	-	NM_032647	CBX2
NM_032346	0.847089	-317	ACCTGAAAT	-	NM_032346	PDCD2L
NM_001551	0.847089	-317	ACCTGAAAT	-	NM_001551	IGBP1
NM_024662	0.847089	-585	AGCGGAAAT	-	NM_024662	NAT10
NM_012083	0.845438	-393	ACCTGATGT	-	NM_012083	FRAT2
NM_004701	0.845438	-626	ACCTGATGT	-	NM_004701	CCNB2
NM_030579	0.845438	-626	ACCTGATGT	-	NM_030579	CYB5B
NM_006601	0.845438	-100	ACCGGCTGT	+	NM_006601	PTGES3
NM_058192	0.845438	-891	ACCGTATGT	-	NM_058192	RPUSD1
NM_002903	0.845438	-709	ACAGGATGT	-	NM_002903	RCVRN
NM_001040161	0.845438	-709	ACAGGATGT	-	NM_001040161	C16orf13
NM_015533	0.839707	37	GCCGGAAGG	-	NM_015533	DAK
NM_004077	0.839707	30	GCCGGAAGG	-	NM_004077	CS
NM_030928	0.837101	-595	CCCGGAAAA	+	NM_030928	CDT1
NM_015340	0.837101	19	CCCGGAAAA	-	NM_015340	LARS2
NM_019051	0.837101	-379	CCCGGAAAA	+	NM_019051	MRPL50
NM_005726	0.837101	-379	CCCGGAAAA	+	NM_005726	TSFM
NM_017952	0.837101	-387	CCCGGAAAA	-	NM_017952	PTCD3
NM_015710	0.837101	-547	CCCGGAAAA	+	NM_015710	GLTSCR2
NM_002635	0.8344	-197	GCCGGAGGT	+	NM_002635	SLC25A3
NM_005888	0.8344	3	GCCGGAGGT	-	NM_005888	SLC25A3
NM_213611	0.8344	-9	GCCGGAGGT	+	NM_213611	SLC25A3
NM_002915	0.828683	-858	GCTGGAAGT	+	NM_002915	RFC3
NM_001269	0.828683	-55	GCAGGAAGT	-	NM_001269	RCC1
NM_018062	0.828683	-73	GCGGGAAGT	+	NM_018062	FANCL
NM_032231	0.828683	-160	GCAGGAAGT	-	NM_032231	FAM96A
NM_005030	0.828683	-36	GCCGGGAGT	+	NM_005030	PLK1
NM_012375	0.828683	-372	GCCGGTAGT	+	NM_012375	OR52A1
NM_016498	0.828683	-205	GCCGGGAGT	-	NM_016498	MTFP1
NM_001003704	0.828683	-217	GCCGGGAGT	-	NM_001003704	MTFP1
NM_002199	0.828683	-510	GCGGGAAGT	-	NM_002199	IRF2
NM_022754	0.828683	-861	GCTGGAAGT	-	NM_022754	SFXN1
NM_016237	0.828683	-297	GCCAGAAGT	-	NM_016237	ANAPC5
NM_054016	0.828683	-17	GGCGGAAGT	+	NM_054016	SRSF10
NM_006625	0.828683	-189	GACGGAAGT	+	NM_006625	SRSF10
NM_007347	0.828683	-373	GCCGGGAGT	-	NM_007347	AP4E1
NM_014252	0.82792	-543	GCCGGATCC	-	NM_014252	SLC25A15
NM_006026	0.82792	-543	GCCGGATCC	-	NM_006026	H1FX
NM_006681	0.82792	-204	GCCGGATCC	-	NM_006681	NMU
NM_004337	0.82792	-189	GCCGGATCC	-	NM_004337	OSGIN2
NM_032795	0.827508	-67	AACGGAAAC	-	NM_032795	RPUSD4
NM_000344	0.827508	-496	AACGGAAAC	-	NM_000344	SMN1
NM_017411	0.827508	4	ACCTGAAAC	+	NM_017411	SMN2
NM_022876	0.827508	-927	ACCAGAAAC	-	NM_022876	SMN2
NM_022874	0.827508	-24	ACGGGAAAC	+	NM_022874	SMN1
NM_000344	0.827508	-876	ACAGGAAAC	-	NM_024096	DCTPP1
NM_017411	0.825857	-266	AACGGATGC	+	NM_018081	WRAP53
NM_022876	0.825857	-294	ACGGGATGC	+	NM_194247	HNRNPA3
NM_022874	0.824001	-182	TCCGGAAGG	+	NM_017840	MRPL16
NM_024096	0.820346	-69	ACCGGAGCT	-	NM_177983	PPM1G
NM_018081	0.820346	-121	GCCGGAACA	+	NM_015084	MRPS27
NM_194247	0.818283	-44	AGCGGAAGA	-	NM_009590	AOC2
NM_017840	0.818283	-651	ACTGGAAGA	-	NM_004640	DDX39B
NM_177983	0.818283	-175	ACCGGCAGA	-	NM_080598	DDX39B
NM_015084	0.818283	-637	ACCTGAAGA	-	NM_031942	CDCA7
NM_009590	0.818283	-637	ACCTGAAGA	-	NM_145810	CDCA7
NM_004640	0.818283	-256	ACCCGAAGA	-	NM_004593	TRA2B
NM_080598	0.816471	-29	GCCGGAATC	-	NM_032514	MAP1LC3A
NM_031942	0.814628	-417	ACCGCAACT	-	NM_001968	EIF4E
NM_145810	0.814628	-222	ACCGAAACT	-	NM_006590	USP39
NM_004593	0.814628	-716	AACGGAACT	+	NM_020158	EXOSC5
NM_032514	0.814628	39	ACCGGCACT	-	NM_022720	DGCR8
NM_001968	0.812977	-41	CCCGGCAGT	+	NM_005874	LILRB2
NM_006590	0.812977	30	CCCGGCAGT	+	NM_016542	MST4
NM_020158	0.812977	-138	CCTGGAAGT	-	NM_182565	UBALD2
NM_022720	0.812977	-391	CCTGGAAGT	+	NM_002703	PPAT
NM_005874	0.812977	-390	TCCGGCAGT	-	NM_000313	PROS1
NM_016542	0.812977	-937	CCTGGAAGT	-	NM_015231	NUP160
NM_182565	0.812977	-872	TGCGGAAGT	-	NM_017544	NKRF
NM_002703	0.812977	-59	CCAGGAAGT	-	NM_018128	TSR1
NM_000313	0.812977	-60	CCAGGAAGT	-	NM_003286	TOP1
NM_015231	0.812977	-53	CCAGGAAGT	-	NM_003201	TFAM
NM_017544	0.812977	-53	CCAGGAAGT	-	NM_181893	UBE2D3
NM_018128	0.812977	-800	CCCAGAAGT	-	NM_181890	UBE2D3
NM_003286	0.812977	-492	TCCTGAAGT	-	NM_080911	UNG
NM_003201	0.812977	-845	TCTGGAAGT	-	NM_003321	TUFM
NM_181893	0.812214	-215	TCCGGATCC	-	NM_000422	KRT17
NM_181890	0.812214	-678	TCCGGATCC	+	NM_006951	TAF5
NM_080911	0.81211	-648	ACCAGATAT	+	NM_201567	CDC25A
NM_003321	0.81211	-557	AACGGATAT	+	NM_001789	CDC25A
NM_000422	0.809102	-139	GGCGGAAGC	-	NM_033450	ABCC10
NM_006951	0.809102	-139	GGCGGAAGC	-	NM_032351	MRPL45
NM_201567	0.809102	-203	GCTGGAAGC	+	NM_001634	AMD1
NM_001789	0.809102	-203	GCTGGAAGC	+	NM_001033059	AMD1
NM_033450	0.809102	1	GGCGGAAGC	+	NM_015950	MRPL2
NM_032351	0.809102	-389	GCAGGAAGC	-	NM_005676	RBM10
NM_001634	0.809102	-32	GCCCGAAGC	+	NM_024057	NUP37
NM_001033059	0.809102	-351	GCCGGGAGC	-	NM_152260	RPUSD2
NM_015950	0.809102	-145	GCCGGGAGC	+	NM_006565	CTCF
NM_005676	0.809102	-145	GCCGGGAGC	+	NM_024009	GJB3
NM_024057	0.809102	-145	GCCGGGAGC	+	NM_001013848	EXOC6
NM_152260	0.80638	-31	GCCGGAAAG	+	NM_178448	SAPCD2
NM_006565	0.804729	-39	GCCGGATGG	-	NM_005314	GRPR
NM_024009	0.800765	-353	ACCGGAGCC	+	NM_018834	MATR3
NM_001013848	0.799114	-810	TCCGGAGGC	+	NM_004741	NOLC1
NM_178448	0.799114	19	CCCGGAGGC	+	NM_017897	OXSM
NM_005314	0.799114	-36	CCCGGAGGC	-	NM_003276	TMPO
NM_018834	0.795355	-444	GCTGGAAAT	+	NM_001032284	TMPO
NM_004741	0.795047	-160	ACTGGAACC	+	NM_001032283	TMPO
NM_017897	0.795047	-387	ACCGCAACC	+	NM_170783	ZNRD1
NM_003276	0.795047	-118	ACTGGAACC	+	NM_014596	ZNRD1
NM_001032284	0.793704	-947	GCCGGGTGT	+	NM_000144	FXN
NM_001032283	0.793704	-947	GCCGGGTGT	+	NM_021734	SLC25A19
NM_170783	0.793704	-947	GCCGGGTGT	+	NM_032783	CBR4
NM_014596	0.793704	-947	GCCGGGTGT	+	NM_014062	NOB1
NM_000144	0.793704	-650	GCCGGGTGT	+	NM_004186	SEMA3F
NM_021734	0.793704	-650	GCCGGGTGT	+	NM_005772	RCL1
NM_032783	0.793704	-650	GCCGGGTGT	+	NM_017858	TIPIN
NM_014062	0.793704	-650	GCCGGGTGT	+	NM_015908	SRRT
NM_004186	0.793704	-369	GCCTGATGT	-	NM_022132	MCCC2
NM_005772	0.793396	-917	TCCGGCAGC	-	NM_018380	DDX28
NM_017858	0.793396	-917	TCCGGCAGC	-	NM_006401	ANP32B
NM_015908	0.793396	-2	CCGGGAAGC	+	NM_003366	UQCRC2
NM_022132	0.793396	-392	CCAGGAAGC	+	NM_003348	UBE2N
NM_018380	0.793396	-229	TCCGAAAGC	-	NM_173511	FAM117B
NM_006401	0.793396	-229	TCCGAAAGC	-	NM_001017928	CCDC58
NM_003366	0.793396	-509	CCCAGAAGC	-	NM_024072	DDX54
NM_003348	0.793396	18	TACGGAAGC	+	NM_003362	UNG
NM_173511	0.793396	18	TACGGAAGC	+	NM_032638	GATA2
NM_001017928	0.793396	-303	TCGGGAAGC	+	NM_182640	MRPS9
NM_024072	0.784956	-522	AACGGAAAA	+	NM_016284	CNOT1
NM_003362	0.784956	-195	ACCTGAAAA	+	NM_003104	SORD
NM_032638	0.783305	-234	AGCGGATGA	+	NM_001001852	PIM3
NM_182640	0.779649	-892	CCTGGAAAT	+	NM_181503	EXOSC8
NM_016284	0.777574	38	ACCGGAGGG	-	NM_033281	MRPS36
NM_003104	0.774124	-153	GACGGATGC	-	NM_181509	MAP1LC3A
NM_001001852	0.771856	-231	ACCTGAAGG	+	NM_019053	EXOC6
NM_181503	0.771856	-231	ACCTGAAGG	+	NM_199004	ARRB2
NM_033281	0.771856	-231	ACCTGAAGG	+	NM_004313	ARRB2
NM_181509	0.76655	-292	ACCTGAGGT	-	NM_018096	NLE1
NM_019053	0.765787	-649	CCCGGATTC	-
NM_199004	0.758418	-194	TCTGGATGC	+
NM_004313	0.758418	-194	TCTGGATGC	+
NM_018096	0.741252	-559	ACCCGGAGC	-
Occurrences Position Distribution (score >=0.842)

## Sheet: GABPA
Name	Score	Position	Sequence	Strand	RefSeq mRNA Accession	Gene Symbol
NM_020247	0.989337	-534	CCGGAAGTGGA	+	NM_020247	ADCK3
NM_152298	0.989337	-9	CCGGAAGTGGA	+	NM_152298	NASP
NM_002482	0.989337	-9	CCGGAAGTGGA	+	NM_002482	NASP
NM_024090	0.989337	-536	CCGGAAGTGGA	-	NM_024090	ELOVL6
NM_018698	0.988648	-14	CCGGAAGTGAC	+	NM_018698	NXT2
NM_000190	0.988648	0	CCGGAAGTGAC	+	NM_000190	HMBS
NM_006431	0.988648	12	CCGGAAGTGAC	-	NM_006431	CCT2
NM_001001655	0.988648	-16	CCGGAAGTGAC	+	NM_001001655	ALKBH2
NM_016211	0.988458	-42	CCGGAAGTGCC	+	NM_016211	SEC31A
NM_014933	0.988458	-35	CCGGAAGTGCC	+	NM_014933	SEC31A
NM_032478	0.988458	4	CCGGAAGTGCC	-	NM_032478	MRPL38
NM_007006	0.977985	-5	CCGGAAGTGAA	-	NM_007006	NUDT21
NM_006196	0.970881	-32	CCGGAAGTGCT	-	NM_006196	PCBP1
NM_018126	0.970881	14	CCGGAAGTGCT	-	NM_018126	TMEM33
NM_001031712	0.966833	18	CCGGAAGCGGA	-	NM_001031712	TRMT11
NM_005830	0.966833	-11	CCGGAAGCGGA	+	NM_005830	MRPS31
NM_020243	0.966833	5	CCGGAAGCGGA	-	NM_020243	TOMM22
NM_000937	0.9659	-500	CCGGAAGTAGC	-	NM_000937	POLR2A
NM_001005752	0.965857	-926	CCGGAAGCGGG	+	NM_001005752	GJB3
NM_182776	0.96461	-28	GCGGAAGTGGC	+	NM_182776	MCM7
NM_145212	0.955292	-44	CCGGAAGCGCA	-	NM_145212	MRPL30
NM_207346	0.955292	-140	CCGGAAGCGCA	-	NM_207346	TSEN54
NM_018427	0.954609	-12	CCGGAAGTTGC	-	NM_018427	RRN3
NM_201627	0.954505	15	CCGGAAGCGAG	-	NM_201627	TRIM41
NM_033549	0.954505	15	CCGGAAGCGAG	-	NM_033549	TRIM41
NM_023936	0.954505	-70	CCGGAAGCGAG	-	NM_023936	MRPS34
NM_015659	0.954505	-16	CCGGAAGCGAG	-	NM_015659	RSL1D1
NM_001010	0.954359	-103	CCGGAAGTACC	+	NM_001010	RPS6
NM_002542	0.954261	-1	CCGGAAGTAGG	-	NM_002542	OGG1
NM_016828	0.954261	-1	CCGGAAGTAGG	-	NM_016828	OGG1
NM_016827	0.954261	-1	CCGGAAGTAGG	-	NM_016827	OGG1
NM_016826	0.954261	-1	CCGGAAGTAGG	-	NM_016826	OGG1
NM_016821	0.954261	-1	CCGGAAGTAGG	-	NM_016821	OGG1
NM_016820	0.954261	-1	CCGGAAGTAGG	-	NM_016820	OGG1
NM_025215	0.953947	-31	GCGGAAGTGGA	-	NM_025215	PUS1
NM_001002020	0.953947	37	GCGGAAGTGGA	-	NM_001002020	PUS1
NM_001002019	0.953947	-16	GCGGAAGTGGA	-	NM_001002019	PUS1
NM_018569	0.953258	-137	GCGGAAGTGAC	+	NM_018569	AP1AR
NM_020158	0.953258	-16	GCGGAAGTGAC	+	NM_020158	EXOSC5
NM_014252	0.95297	-20	GCGGAAGTGGG	-	NM_014252	SLC25A15
NM_016207	0.952406	-131	CCGGAAGTCGA	+	NM_016207	CPSF3
NM_022496	0.95143	-88	CCGGAAGTCGG	-	NM_022496	ACTR6
NM_016020	0.948567	-90	CCGGAAGCGAT	-	NM_016020	TFB1M
NM_001212	0.948378	-26	CCGGAAGCGCT	-	NM_001212	C1QBP
NM_003090	0.945492	-110	CCGGAAGTCGT	-	NM_003090	SNRPA1
NM_015421	0.943885	6	CCGGAAGTAAA	-	NM_015421	TMEM186
NM_145071	0.943397	-60	CCGGAAGCAGC	-	NM_145071	CISH
NM_181893	0.942106	-167	GCGGAAGCGGC	+	NM_181893	UBE2D3
NM_181890	0.942106	-138	GCGGAAGCGGC	+	NM_181890	UBE2D3
NM_145806	0.941618	-54	GCGGAAGTGAG	+	NM_145806	ZNF511
NM_016390	0.940952	-12	CCGGAAGAGGC	+	NM_016390	C9orf114
NM_003000	0.940566	10	CCGGAAGCCGC	+	NM_003000	SDHB
NM_004943	0.940566	-23	CCGGAAGCCGC	-	NM_004943	DMWD
NM_014976	0.937274	-30	CCGGAAGTGTG	-	NM_014976	PDCD11
NM_002971	0.936712	-740	CAGGAAGTGGC	-	NM_002971	SATB1
NM_002949	0.933537	-3	CCGGAAATGAC	-	NM_002949	MRPL12
NM_182746	0.933347	-32	CCGGAAATGCC	+	NM_182746	MCM4
NM_005914	0.933347	-32	CCGGAAATGCC	+	NM_005914	MCM4
NM_006819	0.933347	-693	CCGGAAATGCC	-	NM_006819	STIP1
NM_014305	0.933347	-169	CCGGAAATGCC	-	NM_014305	TGDS
NM_024063	0.932734	17	CCGGAAGCAGA	-	NM_024063	SPATA5L1
NM_016091	0.932404	2	CCGGAAGTTCA	-	NM_016091	EIF3L
NM_002137	0.932161	-426	CCGGAAGGGGC	+	NM_002137	HNRNPA2B1
NM_138395	0.932105	13	CCGGAAGCTGC	+	NM_138395	2013-03-02
NM_001334	0.932105	-514	CCGGAAGCTGC	-	NM_001334	CTSO
NM_138421	0.932105	7	CCGGAAGCTGC	-	NM_138421	SAAL1
NM_177983	0.931443	21	GCGGAAGCGGA	-	NM_177983	PPM1G
NM_005983	0.930467	-142	GCGGAAGCGGG	-	NM_005983	SKP2
NM_032637	0.930467	-142	GCGGAAGCGGG	-	NM_032637	SKP2
NM_006428	0.929903	34	CCGGAAGCCGA	-	NM_006428	MRPL28
NM_022342	0.929024	29	CCGGAAGCCCC	+	NM_022342	KIF9
NM_182902	0.929024	29	CCGGAAGCCCC	+	NM_182902	KIF9
NM_017746	0.929024	-84	CCGGAAGCCCC	-	NM_017746	TEX10
NM_173467	0.929024	-52	CCGGAAGCCCC	+	NM_173467	MCAT
NM_014507	0.929024	-52	CCGGAAGCCCC	+	NM_014507	MCAT
NM_000970	0.928927	13	CCGGAAGCCGG	+	NM_000970	RPL6
NM_001024662	0.928927	13	CCGGAAGCCGG	+	NM_001024662	RPL6
NM_014706	0.926049	-35	CAGGAAGTGGA	-	NM_014706	SART3
NM_012423	0.926049	-522	CAGGAAGTGGA	+	NM_012423	RPL13A
NM_032492	0.92549	14	CCGGAAGTTCT	+	NM_032492	JAGN1
NM_004593	0.92536	-10	CAGGAAGTGAC	-	NM_004593	TRA2B
NM_001634	0.92536	-62	CAGGAAGTGAC	-	NM_001634	AMD1
NM_001033059	0.92536	-63	CAGGAAGTGAC	-	NM_001033059	AMD1
NM_007347	0.92517	6	CAGGAAGTGCC	+	NM_007347	AP4E1
NM_006951	0.925073	-163	CAGGAAGTGGG	-	NM_006951	TAF5
NM_017952	0.924529	-291	GCGGAAGCGGT	+	NM_017952	PTCD3
NM_005548	0.923375	-33	CCGGAAGAGGT	+	NM_005548	KARS
NM_003146	0.922988	2	CCGGAAGCCGT	-	NM_003146	SSRP1
NM_052831	0.922874	-434	CCGGAAATGAA	-	NM_052831	SLC18B1
NM_003016	0.922874	7	CCGGAAATGAA	-	NM_003016	SRSF2
NM_005916	0.921442	-129	CCGGAAGCTGA	-	NM_005916	MCM7
NM_006993	0.921418	-45	CCGGAACTGGC	+	NM_006993	NPM3
NM_032313	0.920563	-561	CCGGAAGCTCC	+	NM_032313	NOA1
NM_012140	0.920563	-795	CCGGAAGCTCC	-	NM_012140	SLC25A10
NM_016067	0.920216	-129	CCGGAAGCACG	+	NM_016067	MRPS18C
NM_000057	0.917385	-195	CCGGAAGCCCG	+	NM_000057	BLM
NM_015908	0.917016	-188	GCGGAAGTCGA	-	NM_015908	SRRT
NM_005663	0.916327	-875	GCGGAAGTCAC	-	NM_005663	NELFA
NM_005726	0.914697	-843	CAGGAAGTGAA	-	NM_005726	TSFM
NM_004294	0.914697	-11	CAGGAAGTGAA	+	NM_004294	MTRF1
NM_014317	0.914528	-265	CCGGAAGCTGT	-	NM_014317	PDSS1
NM_004630	0.913531	-196	CAGGAAGTGCG	-	NM_004630	SF1
NM_201998	0.913531	-196	CAGGAAGTGCG	-	NM_201998	SF1
NM_201995	0.913531	-196	CAGGAAGTGCG	-	NM_201995	SF1
NM_006649	0.913116	-31	ACGGAAGTGAC	+	NM_006649	UTP14A
NM_058192	0.912987	2	GCGGAAGCGCT	+	NM_058192	RPUSD1
NM_002486	0.911982	-43	CCGGAAGTCTC	+	NM_002486	NCBP1
NM_006793	0.911982	-300	CCGGAAGTCTC	+	NM_006793	PRDX3
NM_006190	0.911722	-171	CCGGAAACGGA	+	NM_006190	ORC2
NM_025072	0.910844	-275	CCGGAAACGCC	+	NM_025072	PTGES2
NM_002532	0.908924	-26	CCGGAAGCTCG	-	NM_002532	NUP88
NM_000976	0.907958	15	CCGGAAATCGC	-	NM_000976	RPL12
NM_004701	0.907579	-270	GCGGAAGTTGG	-	NM_004701	CCNB2
NM_003362	0.902856	-391	CAGGAAGCGAC	+	NM_003362	UNG
NM_021204	0.902569	-486	CAGGAAGCGGG	+	NM_021204	ENOPH1
NM_030581	0.901476	-135	ACGGAAGTGAG	+	NM_030581	WDR59
NM_000629	0.901321	-477	GAGGAAGTGGC	-	NM_000629	IFNAR1
NM_002882	0.901287	-188	ACGGAAGTGCG	+	NM_002882	RANBP1
NM_017544	0.899781	-84	CAGGAAGTCGC	-	NM_017544	NKRF
NM_138777	0.899437	-18	CCGGAAATAAC	-	NM_138777	MRRF
NM_022909	0.89677	-26	GCGGAAGGGGC	+	NM_022909	CENPH
NM_199249	0.896367	-32	GCGGAAGCAGG	+	NM_199249	C19orf48
NM_199250	0.896367	-34	GCGGAAGCAGG	+	NM_199250	C19orf48
NM_002199	0.896037	-170	GCGGAAGTTCG	-	NM_002199	IRF2
NM_005412	0.895501	-640	CCGGAAGAAAC	-	NM_005412	SHMT2
NM_003366	0.894021	-216	GCGGAAGAGCC	+	NM_003366	UQCRC2
NM_024096	0.893923	-298	GCGGAAGAGGG	-	NM_024096	DCTPP1
NM_014366	0.893634	-268	GCGGAAGCCCC	-	NM_014366	GNL3
NM_025205	0.893536	-42	GCGGAAGCCGG	-	NM_025205	MED28
NM_012083	0.893536	21	GCGGAAGCCGG	-	NM_012083	FRAT2
NM_004596	0.89267	-234	CCGGAAGACAC	+	NM_004596	SNRPA
NM_005826	0.892299	1	CCGGAACTGCT	-	NM_005826	HNRNPR
NM_080626	0.891071	-632	CAGGAAGTACC	-	NM_080626	BRI3BP
NM_032231	0.890973	-277	CAGGAAGTAGG	-	NM_032231	FAM96A
NM_021830	0.889479	-31	CCGGAAGCCTC	-	NM_021830	C10orf2
NM_003252	0.888142	-56	CAGGAAGTCGG	-	NM_003252	TIAL1
NM_001033925	0.888142	-56	CAGGAAGTCGG	-	NM_001033925	TIAL1
NM_018062	0.887483	-75	GCGGAAATGAA	-	NM_018062	FANCL
NM_181892	0.887398	-679	CCGGAAGGAGA	-	NM_181892	UBE2D3
NM_181891	0.887398	-311	CCGGAAGGAGA	-	NM_181891	UBE2D3
NM_181887	0.887398	-311	CCGGAAGGAGA	-	NM_181887	UBE2D3
NM_000968	0.887372	-460	CCGGAACCGCC	+	NM_000968	RPL4
NM_018321	0.886422	-109	CCGGAAGGAGG	+	NM_018321	BRIX1
NM_015140	0.885841	-610	CCGGAAAAGGC	-	NM_015140	TTLL12
NM_004186	0.885131	-736	GCGGAAGGGGG	+	NM_004186	SEMA3F
NM_002224	0.885131	-402	GCGGAAGGGGG	-	NM_002224	ITPR3
NM_194247	0.884487	-172	CCGGAACTCGC	+	NM_194247	HNRNPA3
NM_017803	0.883215	-629	CCGGCAGTGGC	-	NM_017803	DUS2L
NM_005772	0.88316	-61	GCGGAAGCCAA	+	NM_005772	RCL1
NM_001040161	0.881995	-12	GCGGAAGCCCG	+	NM_001040161	C16orf13
NM_006681	0.880109	-791	CAGGAAGCAGC	-	NM_006681	NMU
NM_005189	0.880109	-442	CAGGAAGCAGC	+	NM_005189	CBX2
NM_032647	0.880109	-442	CAGGAAGCAGC	+	NM_032647	CBX2
NM_015710	0.879431	-72	CAGGAAGTACG	+	NM_015710	GLTSCR2
NM_025204	0.878285	-713	TCGGAAGTGAC	+	NM_025204	TRABD
NM_005869	0.876994	-230	CCGGAAACTGC	-	NM_005869	CWC27
NM_002635	0.876443	-115	GCGGAAGAGCT	+	NM_002635	SLC25A3
NM_005888	0.876443	-115	GCGGAAGAGCT	+	NM_005888	SLC25A3
NM_213611	0.876443	-115	GCGGAAGAGCT	+	NM_213611	SLC25A3
NM_002103	0.876332	-532	GCGGAAACGGA	+	NM_002103	GYS1
NM_016080	0.876046	-181	CCGGAAGGAAA	+	NM_016080	GLOD4
NM_004966	0.87488	27	CCGGAAGGACG	-	NM_004966	HNRNPF
NM_018146	0.874489	-409	CCGGAAAAGAC	-	NM_018146	RNMTL1
NM_004328	0.874388	-317	GCGGAACTGGG	-	NM_004328	BCS1L
NM_032514	0.873904	-271	CGGGAAGTGGT	+	NM_032514	MAP1LC3A
NM_199189	0.873891	-923	CCGGATGTGGG	+	NM_199189	MATR3
NM_014881	0.873838	-210	CTGGAAGTGAC	+	NM_014881	DCLRE1A
NM_032638	0.873551	-390	CTGGAAGTGGG	+	NM_032638	GATA2
NM_002703	0.873534	-355	GCGGAAGCTCG	+	NM_002703	PPAT
NM_005632	0.873534	-186	GCGGAAGCTCG	-	NM_005632	CAPN15
NM_002598	0.873215	34	CCGGAAGGCAA	-	NM_002598	PDCD2
NM_002205	0.873215	-474	CCGGAAGGCAA	+	NM_002205	ITGA5
NM_005314	0.872202	-705	GAGGAAGTGCT	-	NM_005314	GRPR
NM_030579	0.871842	-255	CCTGAAGTGAC	+	NM_030579	CYB5B
NM_054016	0.869446	-173	CAGGAAGCAGA	-	NM_054016	SRSF10
NM_006625	0.869446	-173	CAGGAAGCAGA	-	NM_006625	SRSF10
NM_002915	0.869382	-5	CCGGTAGTGAC	+	NM_002915	RFC3
NM_005002	0.869116	-779	CAGGAAGTTCA	+	NM_005002	NDUFA9
NM_005676	0.867596	-208	GCGGAAGCTCT	-	NM_005676	RBM10
NM_007099	0.867001	-845	CAGGAAGAGGA	+	NM_007099	ACP1
NM_004300	0.867001	-845	CAGGAAGAGGA	+	NM_004300	ACP1
NM_031942	0.866615	-553	CAGGAAGCCGA	-	NM_031942	CDCA7
NM_145810	0.866615	-553	CAGGAAGCCGA	-	NM_145810	CDCA7
NM_005530	0.866331	-207	CCGGAAACTGA	-	NM_005530	IDH3A
NM_001013631	0.866123	-15	CAGGAAGAGCC	-	NM_001013631	HNRNPCL1
NM_006565	0.865736	-154	CAGGAAGCCCC	+	NM_006565	CTCF
NM_016304	0.865642	-485	CCGGAAACTAC	-	NM_016304	RSL24D1
NM_001017964	0.865637	-376	CCGGGAGTGGT	-	NM_001017964	YDJC
NM_004031	0.865452	-274	CCGGAAACTCC	+	NM_004031	IRF7
NM_001572	0.865452	-3	CCGGAAACTCC	+	NM_001572	IRF7
NM_004029	0.865452	-3	CCGGAAACTCC	+	NM_004029	IRF7
NM_033109	0.86498	-36	GCGGAAACGAA	+	NM_033109	PNPT1
NM_006401	0.864391	-89	GAGGAAGTCGC	+	NM_006401	ANP32B
NM_007104	0.86285	3	CCGGAAAAGAG	-	NM_007104	RPL10A
NM_003310	0.862538	-72	CCGGATGTGAG	+	NM_003310	TSSC1
NM_017840	0.862472	12	CCGGAACTCAA	+	NM_017840	MRPL16
NM_006924	0.862274	-371	CCGGAAACCCG	-	NM_006924	SRSF1
NM_005968	0.860711	-26	CCGGGAGCGGC	+	NM_005968	HNRNPM
NM_031203	0.860711	-26	CCGGGAGCGGC	+	NM_031203	HNRNPM
NM_001001852	0.859097	-141	CAGGAAACGGC	+	NM_001001852	PIM3
NM_001013	0.858315	-819	CGGGAAGCGGA	+	NM_001013	RPS9
NM_005003	0.858282	-12	CCGGAGGCGGC	+	NM_005003	NDUFAB1
NM_152705	0.858179	-232	CCGAAAGCGGC	-	NM_152705	POLR1D
NM_015972	0.858179	-232	CCGAAAGCGGC	-	NM_015972	POLR1D
NM_018294	0.85593	-922	GAGGAAGTTGC	-	NM_018294	CWF19L1
NM_013986	0.855766	-539	CCGGAAGAATC	-	NM_013986	EWSR1
NM_005243	0.855766	-539	CCGGAAGAATC	-	NM_005243	EWSR1
NM_016284	0.855649	-871	CAGGAAGAGAA	+	NM_016284	CNOT1
NM_003276	0.855637	-36	GAGGAAGCGCG	-	NM_003276	TMPO
NM_001032284	0.855637	-36	GAGGAAGCGCG	-	NM_001032284	TMPO
NM_001032283	0.855637	-36	GAGGAAGCGCG	-	NM_001032283	TMPO
NM_014062	0.85546	-74	CAGGAAGAGCA	-	NM_014062	NOB1
NM_006636	0.855073	-829	CAGGAAGCCCA	+	NM_006636	MTHFD2
NM_032783	0.854475	-12	GCGGAAGAGTC	+	NM_032783	CBR4
NM_004077	0.854264	-873	CCTGAAGTGAT	-	NM_004077	CS
NM_015340	0.854096	31	CCGGCAGTGCT	+	NM_015340	LARS2
NM_024057	0.854011	-826	CCGGAACTTAA	-	NM_024057	NUP37
NM_213649	0.853681	-699	ACGGAAGCCAC	-	NM_213649	SFXN4
NM_178448	0.852861	-161	GCGGAACCGGA	-	NM_178448	SAPCD2
NM_007370	0.852752	-30	GAGGAAGTCGG	+	NM_007370	RFC5
NM_016542	0.851982	-15	GCGGAACCGCC	+	NM_016542	MST4
NM_021734	0.851239	-157	CAGGAAGCTGT	+	NM_021734	SLC25A19
NM_173511	0.850451	-591	GCGGAAAAGGC	+	NM_173511	FAM117B
NM_022915	0.850344	-10	CCGGAACCCGG	-	NM_022915	MRPL44
NM_022720	0.850048	-327	CCGGGAGCGGA	-	NM_022720	DGCR8
NM_018128	0.84917	-570	CCGGGAGCGCC	+	NM_018128	TSR1
NM_003201	0.848767	-61	GCGGAATTGGC	-	NM_003201	TFAM
NM_201567	0.848471	-594	GCGGAAGAAAG	+	NM_201567	CDC25A
NM_001789	0.848471	-594	GCGGAAGAAAG	+	NM_001789	CDC25A
NM_024520	0.84841	-122	CCGGAAATTTC	+	NM_024520	C2orf47
NM_022754	0.847542	-101	CCAGAAGCGGA	+	NM_022754	SFXN1
NM_024662	0.847542	-41	CCAGAAGCGGA	-	NM_024662	NAT10
NM_015950	0.846857	-813	CAGGAAGGGAA	+	NM_015950	MRPL2
NM_003104	0.846643	-39	CCGGAGGCGGG	-	NM_003104	SORD
NM_003286	0.846643	-139	CCGGAGGCGGG	+	NM_003286	TOP1
NM_016498	0.846643	-176	CCGGAGGCGGG	-	NM_016498	MTFP1
NM_001003704	0.846643	-176	CCGGAGGCGGG	-	NM_001003704	MTFP1
NM_017858	0.84653	-125	GCGGAAATTGT	+	NM_017858	TIPIN
NM_009590	0.84628	-588	GCGGAAATACT	-	NM_009590	AOC2
NM_016237	0.845965	-823	ACGGAAGGGGA	+	NM_016237	ANAPC5
NM_144563	0.845232	-17	CCGGAAATCTG	-	NM_144563	RPIA
NM_014050	0.845207	-709	GAGGAAGTAAA	-	NM_014050	MRPL42
NM_172177	0.845207	-709	GAGGAAGTAAA	-	NM_172177	MRPL42
NM_015956	0.844933	19	ACGGAAGCTGG	+	NM_015956	MRPL4
NM_146387	0.844933	19	ACGGAAGCTGG	+	NM_146387	MRPL4
NM_001931	0.844291	-516	GAGGAAGTTGG	-	NM_001931	DLAT
NM_004741	0.843009	-72	CGGGAAGTCCC	+	NM_004741	NOLC1
NM_001011725	0.842429	9	ACGGAAGAGAG	+	NM_001011725	HNRNPA1L2
NM_001011724	0.842429	9	ACGGAAGAGAG	+	NM_001011724	HNRNPA1L2
NM_030928	0.842274	3	GAGGAAGAGGC	-	NM_030928	CDT1
NM_006601	0.840926	-535	GCGGAAATTCG	-	NM_006601	PTGES3
NM_170783	0.840482	-202	CTGGAAGCGCA	+	NM_170783	ZNRD1
NM_014596	0.840482	-202	CTGGAAGCGCA	+	NM_014596	ZNRD1
NM_018380	0.839452	-848	CTGGAAGTAGG	-	NM_018380	DDX28
NM_016640	0.838473	20	CCGGAATCGCG	+	NM_016640	MRPS30
NM_001269	0.83753	-92	CCGGGAGCGCG	+	NM_001269	RCC1
NM_015533	0.837161	-117	GCGGCAGTGGA	-	NM_015533	DAK
NM_032795	0.836185	-14	GCGGGAGTGGG	-	NM_032795	RPUSD4
NM_032351	0.836185	-2	GCGGGAGTGGG	-	NM_032351	MRPL45
NM_018006	0.835885	-612	CCGGAACCAAT	-	NM_018006	TRMU
NM_181889	0.835547	-22	GAGGAAATGGA	-	NM_181889	UBE2D3
NM_003340	0.835547	-224	GAGGAAATGGA	-	NM_003340	UBE2D3
NM_181888	0.835547	-224	GAGGAAATGGA	-	NM_181888	UBE2D3
NM_181886	0.835547	-224	GAGGAAATGGA	-	NM_181886	UBE2D3
NM_004640	0.834878	-302	CGGGAAGCAGC	+	NM_004640	DDX39B
NM_080598	0.834878	-302	CGGGAAGCAGC	+	NM_080598	DDX39B
NM_032565	0.834007	-740	CAGGAAATCGA	-	NM_032565	EBPL
NM_015084	0.833482	-16	GAGGAAGGGGC	-	NM_015084	MRPS27
NM_022132	0.832874	-394	GCGGAAAAGGT	+	NM_022132	MCCC2
NM_182640	0.830732	-327	GAGGAAGAGCC	+	NM_182640	MRPS9
NM_007371	0.828908	-345	CCGGAAAATCC	+	NM_007371	BRD3
NM_024072	0.827785	-697	GTGGAAGTGAA	+	NM_024072	DDX54
NM_000422	0.827037	27	AAGGAAGCGGG	+	NM_000422	KRT17
NM_000313	0.826245	-141	CTGGAAGTCAA	-	NM_000313	PROS1
NM_133259	0.826184	-40	CCGGCAGTTGG	+	NM_133259	LRPPRC
NM_005030	0.826163	-495	CCTGAAGTTGG	-	NM_005030	PLK1
NM_018834	0.825707	-132	CGGGAAATGGA	-	NM_018834	MATR3
NM_032346	0.825599	-715	GCTGAAGTGCA	-	NM_032346	PDCD2L
NM_005886	0.823775	-413	CCCGAAGTTCC	+	NM_005886	KATNB1
NM_004211	0.823716	-439	ACGGAAATACC	+	NM_004211	SLC6A5
NM_024009	0.823642	30	CGGGAAGGGGC	-	NM_024009	GJB3
NM_002903	0.823642	-792	CGGGAAGGGGC	-	NM_002903	RCVRN
NM_033281	0.823337	-1	CGGGAAGCACC	+	NM_033281	MRPS36
NM_182565	0.823219	-349	GAGGAAATGAG	+	NM_182565	UBALD2
NM_019051	0.822739	-252	GAGGAACTGGC	-	NM_019051	MRPL50
NM_018081	0.822703	-726	GAGGAAGCAAA	+	NM_018081	WRAP53
NM_006590	0.818896	-70	GAGGAAGCCAG	+	NM_006590	USP39
NM_004337	0.81827	-192	ACGGAAATGTC	-	NM_004337	OSGIN2
NM_000505	0.817924	-201	CTGGAAGCAGA	-	NM_000505	F12
NM_021095	0.817891	-285	CGGGAAGCGTC	+	NM_021095	SLC5A6
NM_015231	0.817394	-424	CAGCAAGTGGC	+	NM_015231	NUP160
NM_003321	0.816766	-715	ACGGAACTGCT	+	NM_003321	TUFM
NM_003054	0.816443	-345	CCTGAAATGGG	-	NM_003054	SLC18A2
NM_181509	0.814808	-64	TAGGAAGTGCC	-	NM_181509	MAP1LC3A
NM_000144	0.81471	-185	TAGGAAGTGGG	+	NM_000144	FXN
NM_001551	0.814456	-148	CCGGACGCCGG	+	NM_001551	IGBP1
NM_001017928	0.814056	-445	CCAGAAATGCC	+	NM_001017928	CCDC58
NM_002952	0.813779	-492	GCGGCAGCGCC	+	NM_002952	RPS2
NM_199004	0.813758	-284	GCTGAAGCGCC	-	NM_199004	ARRB2
NM_004313	0.813758	-284	GCTGAAGCGCC	-	NM_004313	ARRB2
NM_005874	0.813504	-686	CCGGGAGAGGA	-	NM_005874	LILRB2
NM_016581	0.812136	-300	CCAGAAGTTCG	-	NM_016581	ECSIT
NM_001968	0.81189	21	CAGGAAAAGGA	-	NM_001968	EIF4E
NM_000344	0.811782	-445	CAGGAAGGAAG	-	NM_000344	SMN1
NM_017411	0.811782	-445	CAGGAAGGAAG	-	NM_017411	SMN2
NM_022876	0.811782	-445	CAGGAAGGAAG	-	NM_022876	SMN2
NM_022874	0.811782	-445	CAGGAAGGAAG	-	NM_022874	SMN1
NM_000344	0.811782	-449	CAGGAAGGAAG	-	NM_006026	H1FX
NM_017411	0.811782	-449	CAGGAAGGAAG	-	NM_018715	RCC2
NM_022876	0.811782	-449	CAGGAAGGAAG	-	NM_012375	OR52A1
NM_022874	0.811782	-449	CAGGAAGGAAG	-	NM_001029989	KIAA0101
NM_006026	0.810972	-434	CCGCAAGAGGA	-	NM_014736	KIAA0101
NM_018715	0.805656	-539	CTGGAAGCTGG	-	NM_080911	UNG
NM_012375	0.802067	-899	CAGGAAACTGG	+	NM_003348	UBE2N
NM_001029989	0.800495	-27	GCGGAACCAAT	+	NM_033450	ABCC10
NM_014736	0.800495	-27	GCGGAACCAAT	+	NM_017897	OXSM
NM_080911	0.800004	-638	GCGGAGGTTGC	+	NM_152260	RPUSD2
NM_003348	0.799383	-199	GAGGAAGGAGC	+	NM_001013848	EXOC6
NM_033450	0.797472	-482	CCTGAAGCACT	-	NM_181503	EXOSC8
NM_017897	0.796897	-71	GCGGAAAGAGA	+	NM_019053	EXOC6
NM_152260	0.795176	-512	CCAGAAGCAAT	-	NM_018096	NLE1
NM_001013848	0.790156	-591	GAGGAAATTGA	+
NM_181503	0.779212	-545	CCGGAGCTGAG	-
NM_019053	0.778756	-98	CGGGAACCGGG	+
NM_018096	0.775513	36	CCGGCACTGCT	-

## Sheet: E2F1
Name	Score	Position	Sequence	Strand	RefSeq mRNA Accession	Gene Symbol
NM_016207	1	-303	TTTGGCGC	+	NM_016207	CPSF3
NM_021095	1	-550	TTTGGCGC	+	NM_021095	SLC5A6
NM_201567	1	-150	TTTGGCGC	+	NM_201567	CDC25A
NM_001789	1	-150	TTTGGCGC	+	NM_001789	CDC25A
NM_016211	1	-301	TTTGGCGC	+	NM_016211	SEC31A
NM_014933	1	-294	TTTGGCGC	+	NM_014933	SEC31A
NM_016067	1	-354	TTTGGCGC	-	NM_016067	MRPS18C
NM_201627	1	-579	TTTGGCGC	+	NM_201627	TRIM41
NM_033549	1	-579	TTTGGCGC	+	NM_033549	TRIM41
NM_002137	1	-653	TTTGGCGC	-	NM_002137	HNRNPA2B1
NM_002486	1	-897	TTTGGCGC	-	NM_002486	NCBP1
NM_014706	1	-90	TTTGGCGC	-	NM_014706	SART3
NM_017858	1	-35	TTTGGCGC	+	NM_017858	TIPIN
NM_024096	1	-276	TTTGGCGC	+	NM_024096	DCTPP1
NM_002949	1	-341	TTTGGCGC	-	NM_002949	MRPL12
NM_031942	0.988992	-237	TTTCGCGC	+	NM_031942	CDCA7
NM_145810	0.988992	-237	TTTCGCGC	+	NM_145810	CDCA7
NM_182776	0.988992	-649	TTTCGCGC	+	NM_182776	MCM7
NM_001005752	0.962597	-905	TTTGCCGC	-	NM_001005752	GJB3
NM_194247	0.962597	-148	TTTGCCGC	-	NM_194247	HNRNPA3
NM_003362	0.962597	-9	TTTGCCGC	+	NM_003362	UNG
NM_003104	0.962597	-400	TTTGCCGC	-	NM_003104	SORD
NM_015140	0.962597	-387	TTTGCCGC	-	NM_015140	TTLL12
NM_054016	0.951589	-121	TTTCCCGC	-	NM_054016	SRSF10
NM_006625	0.951589	-121	TTTCCCGC	-	NM_006625	SRSF10
NM_173511	0.951589	-496	TTTCCCGC	-	NM_173511	FAM117B
NM_006636	0.951589	-842	TTTCCCGC	-	NM_006636	MTHFD2
NM_004328	0.951589	-106	TTTCCCGC	+	NM_004328	BCS1L
NM_014366	0.951589	-424	TTTCCCGC	-	NM_014366	GNL3
NM_004593	0.951589	-68	TTTCCCGC	+	NM_004593	TRA2B
NM_022909	0.951589	21	TTTCCCGC	-	NM_022909	CENPH
NM_018834	0.951589	-128	TTTCCCGC	+	NM_018834	MATR3
NM_016542	0.951589	-398	TTTCCCGC	-	NM_016542	MST4
NM_005676	0.951589	-675	TTTCCCGC	+	NM_005676	RBM10
NM_004966	0.951589	-214	TTTCCCGC	+	NM_004966	HNRNPF
NM_004741	0.951589	-121	TTTCCCGC	-	NM_004741	NOLC1
NM_003146	0.951589	36	TTTCCCGC	-	NM_003146	SSRP1
NM_014050	0.951589	-53	TTTCCCGC	+	NM_014050	MRPL42
NM_172177	0.951589	-53	TTTCCCGC	+	NM_172177	MRPL42
NM_002915	0.951589	25	TTTCCCGC	-	NM_002915	RFC3
NM_007347	0.951589	-582	TTTCCCGC	+	NM_007347	AP4E1
NM_001029989	0.951589	17	TTTCCCGC	-	NM_001029989	KIAA0101
NM_014736	0.951589	17	TTTCCCGC	-	NM_014736	KIAA0101
NM_030928	0.951589	-24	TTTCCCGC	-	NM_030928	CDT1
NM_000937	0.951589	-78	TTTCCCGC	-	NM_000937	POLR2A
NM_006924	0.951589	-315	TTTCCCGC	+	NM_006924	SRSF1
NM_002882	0.951589	-24	TTTCCCGC	+	NM_002882	RANBP1
NM_005916	0.941456	-280	TTTGGCGG	+	NM_005916	MCM7
NM_080626	0.941456	-560	TTTGGCGG	-	NM_080626	BRI3BP
NM_000057	0.941456	-392	TTTGGCGG	-	NM_000057	BLM
NM_000968	0.941456	-454	TTTGGCGG	-	NM_000968	RPL4
NM_016284	0.941456	-574	TTTGGCGG	-	NM_016284	CNOT1
NM_000422	0.941456	-354	TTTGGCGG	+	NM_000422	KRT17
NM_018715	0.930448	-165	TTTCGCGG	-	NM_018715	RCC2
NM_007099	0.930448	-738	TTTCGCGG	+	NM_007099	ACP1
NM_004300	0.930448	-738	TTTCGCGG	+	NM_004300	ACP1
NM_002703	0.930448	-772	TTTCGCGG	+	NM_002703	PPAT
NM_018081	0.930448	29	TTTCGCGG	-	NM_018081	WRAP53
NM_003016	0.930448	-157	TTTCGCGG	+	NM_003016	SRSF2
NM_006196	0.904053	-186	TTTGCCGG	+	NM_006196	PCBP1
NM_002542	0.904053	-585	TTTGCCGG	-	NM_002542	OGG1
NM_016828	0.904053	-585	TTTGCCGG	-	NM_016828	OGG1
NM_016827	0.904053	-585	TTTGCCGG	-	NM_016827	OGG1
NM_016826	0.904053	-585	TTTGCCGG	-	NM_016826	OGG1
NM_016821	0.904053	-585	TTTGCCGG	-	NM_016821	OGG1
NM_016820	0.904053	-585	TTTGCCGG	-	NM_016820	OGG1
NM_003000	0.893045	-251	TTTCCCGG	-	NM_003000	SDHB
NM_005826	0.893045	8	TTTCCCGG	-	NM_005826	HNRNPR
NM_005983	0.893045	-295	TTTCCCGG	-	NM_005983	SKP2
NM_032637	0.893045	-295	TTTCCCGG	-	NM_032637	SKP2
NM_182746	0.893045	21	TTTCCCGG	+	NM_182746	MCM4
NM_005914	0.893045	21	TTTCCCGG	+	NM_005914	MCM4
NM_004031	0.893045	31	TTTCCCGG	+	NM_004031	IRF7
NM_014305	0.893045	-162	TTTCCCGG	-	NM_014305	TGDS
NM_005530	0.893045	-228	TTTCCCGG	+	NM_005530	IDH3A
NM_005030	0.893045	-289	TTTCCCGG	+	NM_005030	PLK1
NM_007006	0.893045	-174	TTTCCCGG	+	NM_007006	NUDT21
NM_015710	0.893045	-259	TTTCCCGG	-	NM_015710	GLTSCR2
NM_016091	0.893045	-22	TTTCCCGG	+	NM_016091	EIF3L
NM_199189	0.886099	-23	TTTTGCGC	-	NM_199189	MATR3
NM_052831	0.886099	-97	TTTTGCGC	-	NM_052831	SLC18B1
NM_213649	0.886099	38	TTTTGCGC	-	NM_213649	SFXN4
NM_007370	0.886099	11	TTTTGCGC	+	NM_007370	RFC5
NM_006565	0.886099	-653	TTTAGCGC	-	NM_006565	CTCF
NM_021734	0.886099	-607	TTTTGCGC	-	NM_021734	SLC25A19
NM_025205	0.878242	-900	TTTGTCGC	-	NM_025205	MED28
NM_015084	0.878242	-72	TTTGTCGC	-	NM_015084	MRPS27
NM_017544	0.878242	-646	TTTGACGC	-	NM_017544	NKRF
NM_138421	0.878242	39	TTTGTCGC	-	NM_138421	SAAL1
NM_016304	0.878242	-58	TTTGACGC	-	NM_016304	RSL24D1
NM_032478	0.878242	-471	TTTGTCGC	+	NM_032478	MRPL38
NM_012423	0.878242	-16	TTTGTCGC	-	NM_012423	RPL13A
NM_006190	0.875017	-672	TTTGGCGT	-	NM_006190	ORC2
NM_018321	0.875017	-764	TTTGGCGA	-	NM_018321	BRIX1
NM_015231	0.875017	-260	TTTGGCGA	-	NM_015231	NUP160
NM_004211	0.875017	1	TTTGGCGT	-	NM_004211	SLC6A5
NM_001011725	0.875017	33	TTTGGCGT	+	NM_001011725	HNRNPA1L2
NM_001011724	0.875017	33	TTTGGCGT	+	NM_001011724	HNRNPA1L2
NM_020247	0.872128	-859	TTTGGCTC	+	NM_020247	ADCK3
NM_001269	0.872128	-84	TGTGGCGC	-	NM_001269	RCC1
NM_024009	0.872128	-703	TTTGGGGC	+	NM_024009	GJB3
NM_003310	0.872128	-257	TTGGGCGC	-	NM_003310	TSSC1
NM_133259	0.872128	-275	GTTGGCGC	-	NM_133259	LRPPRC
NM_018062	0.872128	-790	TTTGGCAC	+	NM_018062	FANCL
NM_006590	0.872128	-314	TGTGGCGC	-	NM_006590	USP39
NM_177983	0.872128	-745	CTTGGCGC	+	NM_177983	PPM1G
NM_017952	0.872128	-599	TCTGGCGC	-	NM_017952	PTCD3
NM_182640	0.872128	-254	TTTGGCAC	-	NM_182640	MRPS9
NM_138395	0.872128	-98	TCTGGCGC	+	NM_138395	2013-03-02
NM_024520	0.872128	-267	TTTGGCTC	+	NM_024520	C2orf47
NM_022915	0.872128	-197	TTGGGCGC	+	NM_022915	MRPL44
NM_001017928	0.872128	-787	TGTGGCGC	+	NM_001017928	CCDC58
NM_006026	0.872128	-97	GTTGGCGC	+	NM_006026	H1FX
NM_181889	0.872128	-76	TTGGGCGC	+	NM_181889	UBE2D3
NM_003340	0.872128	-278	TTGGGCGC	+	NM_003340	UBE2D3
NM_181892	0.872128	-55	TTAGGCGC	-	NM_181892	UBE2D3
NM_181891	0.872128	-675	TTGGGCGC	+	NM_181891	UBE2D3
NM_181888	0.872128	-278	TTGGGCGC	+	NM_181888	UBE2D3
NM_181887	0.872128	-675	TTGGGCGC	+	NM_181887	UBE2D3
NM_181886	0.872128	-278	TTGGGCGC	+	NM_181886	UBE2D3
NM_018569	0.872128	-85	TTGGGCGC	-	NM_018569	AP1AR
NM_032783	0.872128	-18	TGTGGCGC	+	NM_032783	CBR4
NM_000344	0.872128	-680	TTTGGAGC	-	NM_000344	SMN1
NM_017411	0.872128	-680	TTTGGAGC	-	NM_017411	SMN2
NM_022876	0.872128	-680	TTTGGAGC	-	NM_022876	SMN2
NM_022874	0.872128	-680	TTTGGAGC	-	NM_022874	SMN1
NM_000344	0.872128	-687	TTTGGAGC	-	NM_022754	SFXN1
NM_017411	0.872128	-687	TTTGGAGC	-	NM_004640	DDX39B
NM_022876	0.872128	-687	TTTGGAGC	-	NM_080598	DDX39B
NM_022874	0.872128	-687	TTTGGAGC	-	NM_002224	ITPR3
NM_022754	0.872128	-858	TTTGGCTC	+	NM_007104	RPL10A
NM_004640	0.872128	-660	TTTGGCCC	-	NM_002598	PDCD2
NM_080598	0.872128	-660	TTTGGCCC	-	NM_015908	SRRT
NM_002224	0.872128	-741	TTTGGAGC	+	NM_004337	OSGIN2
NM_007104	0.872128	-873	TTTGGCCC	-	NM_001010	RPS6
NM_002598	0.872128	-809	TTTGGGGC	-	NM_006401	ANP32B
NM_015908	0.872128	-390	TTTGGAGC	+	NM_007371	BRD3
NM_004337	0.872128	-787	TTTGGCCC	+	NM_018698	NXT2
NM_001010	0.872128	-256	TTTGGAGC	-	NM_006649	UTP14A
NM_006401	0.872128	-930	TTTGGTGC	+	NM_014881	DCLRE1A
NM_007371	0.872128	-683	CTTGGCGC	+	NM_003201	TFAM
NM_018698	0.872128	-347	TTTGGCAC	+	NM_012083	FRAT2
NM_006649	0.872128	-161	TCTGGCGC	-	NM_014976	PDCD11
NM_014881	0.872128	-607	TTTGGCAC	-	NM_145806	ZNF511
NM_003201	0.872128	-63	ATTGGCGC	-	NM_006819	STIP1
NM_012083	0.872128	-362	TTAGGCGC	+	NM_012375	OR52A1
NM_014976	0.872128	-451	TTGGGCGC	+	NM_024662	NAT10
NM_145806	0.872128	-483	TTTGGCTC	+	NM_017840	MRPL16
NM_006819	0.872128	-124	TTGGGCGC	-	NM_000190	HMBS
NM_012375	0.872128	-640	TTTGGCTC	+	NM_016237	ANAPC5
NM_024662	0.872128	-948	TTTGGCAC	+	NM_004077	CS
NM_017840	0.872128	-540	TTTGGCTC	+	NM_005726	TSFM
NM_000190	0.872128	-127	TATGGCGC	-	NM_003348	UBE2N
NM_016237	0.872128	-102	TTTGGTGC	+	NM_003276	TMPO
NM_004077	0.872128	-368	CTTGGCGC	-	NM_001032284	TMPO
NM_005726	0.872128	-43	TTTGGTGC	+	NM_001032283	TMPO
NM_003348	0.872128	-358	TTTGGAGC	-	NM_080911	UNG
NM_003276	0.872128	-291	TTCGGCGC	+	NM_004294	MTRF1
NM_001032284	0.872128	-291	TTCGGCGC	+	NM_181503	EXOSC8
NM_001032283	0.872128	-291	TTCGGCGC	+	NM_152260	RPUSD2
NM_080911	0.872128	-333	ATTGGCGC	+	NM_005003	NDUFAB1
NM_004294	0.872128	-666	TTTGGGGC	+	NM_030579	CYB5B
NM_181503	0.872128	-741	TTTGGGGC	+	NM_006428	MRPL28
NM_152260	0.872128	-852	TTTGGCAC	+	NM_005632	CAPN15
NM_005003	0.872128	-269	TTTGGGGC	-	NM_001040161	C16orf13
NM_030579	0.872128	-854	CTTGGCGC	-	NM_002952	RPS2
NM_006428	0.872128	-751	TTTGGCCC	+	NM_015421	TMEM186
NM_005632	0.872128	-802	TTGGGCGC	+	NM_005886	KATNB1
NM_001040161	0.872128	-297	TCTGGCGC	+	NM_017803	DUS2L
NM_002952	0.872128	-411	TTCGGCGC	-	NM_016080	GLOD4
NM_015421	0.872128	-390	CTTGGCGC	+	NM_018146	RNMTL1
NM_005886	0.872128	-323	ATTGGCGC	+	NM_001212	C1QBP
NM_017803	0.872128	-312	TTCGGCGC	-	NM_009590	AOC2
NM_016080	0.872128	-862	TTTGGCAC	+	NM_207346	TSEN54
NM_018146	0.872128	-468	TTTGGAGC	-	NM_182565	UBALD2
NM_001212	0.872128	-465	TTTGGGGC	+	NM_032346	PDCD2L
NM_009590	0.872128	-151	TTTGGCCC	-	NM_004596	SNRPA
NM_207346	0.872128	-893	TCTGGCGC	-	NM_004943	DMWD
NM_182565	0.872128	-110	TTTGGCTC	-	NM_002103	GYS1
NM_032346	0.872128	-592	TTTGGTGC	-	NM_199249	C19orf48
NM_004596	0.872128	-737	TTTGGGGC	+	NM_199250	C19orf48
NM_004943	0.872128	37	TTGGGCGC	-	NM_005874	LILRB2
NM_002103	0.872128	-879	CTTGGCGC	-	NM_032514	MAP1LC3A
NM_199249	0.872128	-555	TTTGGGGC	-	NM_000629	IFNAR1
NM_199250	0.872128	-557	TTTGGGGC	-	NM_022720	DGCR8
NM_005874	0.872128	-820	TTTGGTGC	+	NM_013986	EWSR1
NM_032514	0.872128	-336	TTTGGCTC	+	NM_005243	EWSR1
NM_000629	0.872128	-617	TTTGGAGC	+	NM_016498	MTFP1
NM_022720	0.872128	-462	TCTGGCGC	-	NM_001003704	MTFP1
NM_013986	0.872128	-770	TTTGGGGC	+	NM_001001852	PIM3
NM_005243	0.872128	-770	TTTGGGGC	+	NM_002971	SATB1
NM_016498	0.872128	-18	TTTGGCTC	+	NM_001031712	TRMT11
NM_001003704	0.872128	-18	TTTGGCTC	+	NM_000144	FXN
NM_001001852	0.872128	-720	TTTGGTGC	-	NM_005002	NDUFA9
NM_002971	0.867234	0	TTTCTCGC	+	NM_022496	ACTR6
NM_001031712	0.867234	-19	TTTCTCGC	-	NM_001013	RPS9
NM_000144	0.867234	-468	TTTCACGC	-	NM_003286	TOP1
NM_005002	0.867234	-48	TTTCTCGC	-	NM_170783	ZNRD1
NM_022496	0.867234	-180	TTTCTCGC	-	NM_014596	ZNRD1
NM_001013	0.867234	-61	TTTCACGC	-	NM_032795	RPUSD4
NM_003286	0.867234	-536	TTTCACGC	-	NM_006681	NMU
NM_170783	0.864009	-48	TTTCGCGT	-	NM_021204	ENOPH1
NM_014596	0.864009	-48	TTTCGCGT	-	NM_001551	IGBP1
NM_032795	0.864009	-498	TTTCGCGT	-	NM_019053	EXOC6
NM_006681	0.86112	-37	TCTCGCGC	-	NM_003252	TIAL1
NM_021204	0.86112	-146	TCTCGCGC	+	NM_001033925	TIAL1
NM_001551	0.86112	-18	CTTCGCGC	+	NM_015533	DAK
NM_019053	0.86112	-15	CTTCGCGC	+	NM_002635	SLC25A3
NM_003252	0.86112	-385	TGTCGCGC	+	NM_005888	SLC25A3
NM_001033925	0.86112	-385	TGTCGCGC	+	NM_213611	SLC25A3
NM_015533	0.86112	-181	TGTCGCGC	-	NM_024072	DDX54
NM_002635	0.86112	20	CTTCGCGC	-	NM_199004	ARRB2
NM_005888	0.86112	20	CTTCGCGC	-	NM_004313	ARRB2
NM_213611	0.86112	20	CTTCGCGC	-	NM_005968	HNRNPM
NM_024072	0.86112	-223	ATTCGCGC	+	NM_031203	HNRNPM
NM_199004	0.86112	-29	CTTCGCGC	-	NM_024090	ELOVL6
NM_004313	0.86112	-29	CTTCGCGC	-	NM_005772	RCL1
NM_005968	0.86112	-412	GTTCGCGC	+	NM_017746	TEX10
NM_031203	0.86112	-412	GTTCGCGC	+	NM_025072	PTGES2
NM_024090	0.86112	-52	TTTCGCAC	+	NM_018294	CWF19L1
NM_005772	0.86112	-697	TTGCGCGC	+	NM_006951	TAF5
NM_017746	0.86112	-19	TTGCGCGC	+	NM_024063	SPATA5L1
NM_025072	0.86112	-109	TTTCGCCC	-	NM_023936	MRPS34
NM_018294	0.86112	-575	TTTCGCTC	+	NM_015659	RSL1D1
NM_006951	0.86112	-324	TTTCGCTC	-	NM_181509	MAP1LC3A
NM_024063	0.86112	-780	TTTCGCAC	-	NM_025204	TRABD
NM_023936	0.86112	23	TTCCGCGC	-	NM_022132	MCCC2
NM_015659	0.86112	-311	TTCCGCGC	+	NM_004630	SF1
NM_181509	0.86112	-210	TTTCGCTC	-	NM_201998	SF1
NM_025204	0.86112	-401	TTTCGTGC	+	NM_201995	SF1
NM_022132	0.848697	-394	TTTTCCGC	-	NM_015340	LARS2
NM_004630	0.848697	-144	TTTTCCGC	+	NM_144563	RPIA
NM_201998	0.848697	-144	TTTTCCGC	+	NM_004186	SEMA3F
NM_201995	0.848697	-144	TTTTCCGC	+	NM_145071	CISH
NM_015340	0.837614	-189	TTTGCCGA	+	NM_002199	IRF2
NM_144563	0.834726	-205	TTAGCCGC	-	NM_001334	CTSO
NM_004186	0.834726	-390	TTGGCCGC	-	NM_016020	TFB1M
NM_145071	0.834726	-36	TCTGCCGC	-	NM_006993	NPM3
NM_002199	0.834726	-174	TTCGCCGC	-	NM_002205	ITGA5
NM_001334	0.834726	25	TCTGCCGC	-	NM_006601	PTGES3
NM_016020	0.834726	-417	TTTGCCTC	+	NM_152705	POLR1D
NM_006993	0.834726	-422	TTTGCCTC	-	NM_015972	POLR1D
NM_002205	0.834726	-672	TTTGCCCC	-	NM_032565	EBPL
NM_006601	0.834726	-586	TTTGCCCC	-	NM_003090	SNRPA1
NM_152705	0.834726	-684	TTCGCCGC	-	NM_058192	RPUSD1
NM_015972	0.834726	-684	TTCGCCGC	-	NM_003366	UQCRC2
NM_032565	0.834726	-390	TTTGCCCC	+	NM_003321	TUFM
NM_003090	0.834726	-817	TTTGCTGC	-	NM_005548	KARS
NM_058192	0.834726	-85	TTGGCCGC	+	NM_018128	TSR1
NM_003366	0.834726	-461	TTCGCCGC	-	NM_005189	CBX2
NM_003321	0.834726	-411	TCTGCCGC	-	NM_032647	CBX2
NM_005548	0.834726	-106	TCTGCCGC	+	NM_020158	EXOSC5
NM_018128	0.834726	-18	TCTGCCGC	-	NM_005663	NELFA
NM_005189	0.834726	-935	TCTGCCGC	+	NM_000970	RPL6
NM_032647	0.834726	-935	TCTGCCGC	+	NM_001024662	RPL6
NM_020158	0.834726	-516	TTAGCCGC	+	NM_001001655	ALKBH2
NM_005663	0.827555	-38	TTTTGCGG	+	NM_032231	FAM96A
NM_000970	0.827555	-694	TTTAGCGG	-	NM_152298	NASP
NM_001024662	0.827555	-694	TTTAGCGG	-	NM_002482	NASP
NM_001001655	0.826606	-123	TTTCCCGT	-	NM_022342	KIF9
NM_032231	0.826606	-456	TTTCCCGT	-	NM_182902	KIF9
NM_152298	0.823718	-130	TTTCCCTC	-	NM_032492	JAGN1
NM_002482	0.823718	-130	TTTCCCTC	-	NM_017897	OXSM
NM_022342	0.823718	-883	TTTCCCTC	+	NM_032638	GATA2
NM_182902	0.823718	-883	TTTCCCTC	+	NM_018126	TMEM33
NM_032492	0.823718	-208	TTTCCCCC	+	NM_181893	UBE2D3
NM_017897	0.823718	-616	TTTCCCTC	-	NM_181890	UBE2D3
NM_032638	0.823718	-949	TTTCCCTC	+	NM_005869	CWC27
NM_018126	0.823718	-184	TTTCCTGC	-	NM_016640	MRPS30
NM_181893	0.823718	-31	GTTCCCGC	-	NM_033281	MRPS36
NM_181890	0.823718	-2	GTTCCCGC	-	NM_000505	F12
NM_005869	0.823718	-359	CTTCCCGC	+	NM_015950	MRPL2
NM_016640	0.823718	-280	TTTCCTGC	+	NM_001634	AMD1
NM_033281	0.823718	-573	TTTCCCCC	-	NM_001033059	AMD1
NM_000505	0.823718	-123	TTTCCGGC	+	NM_138777	MRRF
NM_015950	0.823718	-626	TTTCCTGC	-	NM_019051	MRPL50
NM_001634	0.823718	-283	GTTCCCGC	+	NM_000976	RPL12
NM_001033059	0.823718	-284	GTTCCCGC	+	NM_178448	SAPCD2
NM_138777	0.823718	-192	TTTCCAGC	+	NM_014317	PDSS1
NM_019051	0.823718	-444	TTTCCAGC	-	NM_001013848	EXOC6
NM_000976	0.823718	-12	TTTCCTGC	+	NM_003054	SLC18A2
NM_178448	0.823718	-736	TTTCCAGC	-	NM_021830	C10orf2
NM_014317	0.823718	-420	GTTCCCGC	-	NM_006793	PRDX3
NM_001013848	0.823718	-1	TTTCCAGC	-	NM_001572	IRF7
NM_003054	0.823718	-198	TTTCCCTC	+	NM_004029	IRF7
NM_021830	0.823718	35	TCTCCCGC	-	NM_001931	DLAT
NM_006793	0.823718	-212	TTTCCCAC	-	NM_006431	CCT2
NM_001572	0.823718	41	TTCCCCGC	+	NM_024057	NUP37
NM_004029	0.823718	41	TTCCCCGC	+	NM_005412	SHMT2
NM_001931	0.823718	-84	ATTCCCGC	-	NM_005830	MRPS31
NM_006431	0.823718	-78	TTTCCGGC	+	NM_014252	SLC25A15
NM_024057	0.823718	-148	TTTCCTGC	+	NM_018380	DDX28
NM_005412	0.823718	-48	TTTCCCCC	+	NM_002532	NUP88
NM_005830	0.823718	-62	TTACCCGC	+	NM_001017964	YDJC
NM_014252	0.823718	-124	TTTCCCAC	-	NM_173467	MCAT
NM_018380	0.823718	-937	TTTCCCTC	-	NM_014507	MCAT
NM_002532	0.823718	-550	TTTCCGGC	-	NM_004701	CCNB2
NM_001017964	0.823718	38	TGTCCCGC	+	NM_014062	NOB1
NM_173467	0.823718	-70	CTTCCCGC	+	NM_032351	MRPL45
NM_014507	0.823718	-70	CTTCCCGC	+	NM_020243	TOMM22
NM_004701	0.813584	3	TTGGGCGG	-	NM_001013631	HNRNPCL1
NM_014062	0.813584	36	TGTGGCGG	+	NM_025215	PUS1
NM_032351	0.813584	38	TTCGGCGG	+	NM_001002020	PUS1
NM_020243	0.813584	-149	TTCGGCGG	-	NM_001002019	PUS1
NM_001013631	0.813584	-203	TTTGGCTG	-	NM_018427	RRN3
NM_025215	0.813584	-612	TTTGGGGG	-	NM_033109	PNPT1
NM_001002020	0.813584	-544	TTTGGGGG	-	NM_145212	MRPL30
NM_001002019	0.813584	-597	TTTGGGGG	-	NM_015956	MRPL4
NM_018427	0.813584	-839	TTTGGCCG	+	NM_146387	MRPL4
NM_033109	0.802576	-38	TTCCGCGG	-	NM_030581	WDR59
NM_145212	0.802576	32	TTTCGCCG	+	NM_018096	NLE1
NM_015956	0.802576	-696	TTTCGGGG	+	NM_016390	C9orf114
NM_146387	0.802576	-696	TTTCGGGG	+	NM_018006	TRMU
NM_030581	0.776181	-478	TTAGCCGG	-	NM_032313	NOA1
NM_018096	0.776181	-9	TCTGCCGG	+	NM_002903	RCVRN
NM_016390	0.776181	-667	TTTGCTGG	+	NM_016581	ECSIT
NM_018006	0.776181	-447	TTTGCCAG	-	NM_001968	EIF4E
NM_032313	0.765173	-771	TCTCCCGG	+	NM_012140	SLC25A10
NM_002903	0.765173	-537	GTTCCCGG	-	NM_033450	ABCC10
NM_016581	0.765173	-740	TCTCCCGG	+	NM_000313	PROS1
NM_001968	0.765173	25	TTTCCTGG	+	NM_005314	GRPR
NM_012140	0.765173	-737	TTTCCCAG	+
NM_033450	0.761116	-613	TTTTGCGA	-
NM_000313	0.750371	-410	TCTGTCGC	-
NM_005314	0.750371	-521	TTTGATGC	-

## Sheet: E2F_03
Name	Score	Position	Sequence	Strand	RefSeq mRNA Accession	Gene Symbol
NM_017858	0.981635	-35	TTTGGCGCCAAA	+	NM_017858	TIPIN
NM_006924	0.972077	-315	TTTGGCGGGAAA	-	NM_006924	SRSF1
NM_002882	0.963131	-111	TTTGGCGGGAAG	+	NM_002882	RANBP1
NM_016207	0.96024	-303	TTTGGCGCCCAG	+	NM_016207	CPSF3
NM_201567	0.953385	-150	TTTGGCGCCAAC	+	NM_201567	CDC25A
NM_001789	0.953385	-150	TTTGGCGCCAAC	+	NM_001789	CDC25A
NM_003362	0.950209	-9	TTTCGCGGCAAA	-	NM_003362	UNG
NM_030928	0.943827	-16	TTTGGCGGGAAC	+	NM_030928	CDT1
NM_182776	0.943251	-649	TTTCGCGCCAAT	+	NM_182776	MCM7
NM_014706	0.941593	-94	TTTGGCGCCATC	-	NM_014706	SART3
NM_018081	0.941123	25	TTTCGCGGGCGA	-	NM_018081	WRAP53
NM_021095	0.940879	-550	TTTGGCGCGGTG	+	NM_021095	SLC5A6
NM_002137	0.938381	-657	TTTGGCGCCAGC	-	NM_002137	HNRNPA2B1
NM_080626	0.933694	-564	TTTGGCGGGGAA	-	NM_080626	BRI3BP
NM_016284	0.933694	-578	TTTGGCGGGGAA	-	NM_016284	CNOT1
NM_054016	0.92957	13	TTTCCCGCGAGA	-	NM_054016	SRSF10
NM_006625	0.92957	13	TTTCCCGCGAGA	-	NM_006625	SRSF10
NM_024096	0.929144	-276	TTTGGCGCCCTC	+	NM_024096	DCTPP1
NM_003252	0.927543	-385	TGTCGCGCGAAG	+	NM_003252	TIAL1
NM_001033925	0.927543	-385	TGTCGCGCGAAG	+	NM_001033925	TIAL1
NM_007370	0.927195	13	GTTCGCGCGCAA	-	NM_007370	RFC5
NM_016211	0.918363	-301	TTTGGCGCGGGC	+	NM_016211	SEC31A
NM_014933	0.918363	-294	TTTGGCGCGGGC	+	NM_014933	SEC31A
NM_080911	0.915835	-6	ATTGGCGCCAAG	-	NM_080911	UNG
NM_018062	0.91533	-45	CTTGGCGGGAAG	-	NM_018062	FANCL
NM_018569	0.914783	-89	TTGGGCGCGCTA	-	NM_018569	AP1AR
NM_005676	0.912069	-675	TGTGGCGGGAAA	-	NM_005676	RBM10
NM_007099	0.910302	-738	TTTCGCGGGACA	+	NM_007099	ACP1
NM_004300	0.910302	-738	TTTCGCGGGACA	+	NM_004300	ACP1
NM_000422	0.909744	-354	TTTGGCGGGGGG	+	NM_000422	KRT17
NM_003016	0.909453	-157	TTTCGCGGGCTT	+	NM_003016	SRSF2
NM_015908	0.908937	-172	CTTCGCGCCCAG	+	NM_015908	SRRT
NM_017952	0.908733	-297	TTCCGCGCGCAA	-	NM_017952	PTCD3
NM_201627	0.905892	-579	TTTGGCGCGTTT	+	NM_201627	TRIM41
NM_033549	0.905892	-579	TTTGGCGCGTTT	+	NM_033549	TRIM41
NM_002532	0.90577	-466	CTTCGCGGGAGA	+	NM_002532	NUP88
NM_004328	0.903122	-17	TGTGGCGGGAAG	+	NM_004328	BCS1L
NM_006401	0.902775	-255	GTTCGCGGGAAG	-	NM_006401	ANP32B
NM_032783	0.901608	-18	TGTGGCGCGGAA	+	NM_032783	CBR4
NM_002915	0.90132	21	TTTCCCGCGAGC	-	NM_002915	RFC3
NM_001005752	0.898191	-909	TTTGCCGCGAGT	-	NM_001005752	GJB3
NM_014050	0.897244	-53	TTTCCCGCGGAG	+	NM_014050	MRPL42
NM_172177	0.897244	-53	TTTCCCGCGGAG	+	NM_172177	MRPL42
NM_014881	0.896026	-274	CTTGGCGGGAAC	-	NM_014881	DCLRE1A
NM_001551	0.894793	-18	CTTCGCGCTCAA	+	NM_001551	IGBP1
NM_002949	0.894157	-345	TTTGGCGCCTTC	-	NM_002949	MRPL12
NM_002199	0.893829	-194	ATTGGCGGGCAG	-	NM_002199	IRF2
NM_004077	0.893078	-372	CTTGGCGCGCTT	-	NM_004077	CS
NM_006190	0.891519	-676	TTTGGCGTGAAA	-	NM_006190	ORC2
NM_006649	0.889255	-165	TCTGGCGCGCGG	-	NM_006649	UTP14A
NM_014366	0.88916	21	TGTCGCGCGGAG	-	NM_014366	GNL3
NM_001029989	0.888871	13	TTTCCCGCGCGC	-	NM_001029989	KIAA0101
NM_014736	0.888871	13	TTTCCCGCGCGC	-	NM_014736	KIAA0101
NM_006565	0.888383	-20	GTTGGCGCCCGG	+	NM_006565	CTCF
NM_007347	0.888084	-124	TTGCGCGCGTAA	-	NM_007347	AP4E1
NM_003276	0.887772	-22	ATTGGCGGGCGA	-	NM_003276	TMPO
NM_001032284	0.887772	-22	ATTGGCGGGCGA	-	NM_001032284	TMPO
NM_001032283	0.887772	-22	ATTGGCGGGCGA	-	NM_001032283	TMPO
NM_001269	0.887501	-88	TGTGGCGCGCTC	-	NM_001269	RCC1
NM_005548	0.887405	-106	CTTCGCGGCAGA	-	NM_005548	KARS
NM_005916	0.886493	-280	TTTGGCGGAATG	+	NM_005916	MCM7
NM_016542	0.886166	-402	TTTCCCGCCATC	-	NM_016542	MST4
NM_031942	0.884979	-237	TTTCGCGCCACT	+	NM_031942	CDCA7
NM_145810	0.884979	-237	TTTCGCGCCACT	+	NM_145810	CDCA7
NM_002952	0.884924	-415	TTCGGCGCCCAG	-	NM_002952	RPS2
NM_004186	0.884376	-589	CTTCGCGGGCGG	-	NM_004186	SEMA3F
NM_002486	0.884315	-901	TTTGGCGCCTGT	-	NM_002486	NCBP1
NM_002103	0.88395	-883	CTTGGCGCCAGT	-	NM_002103	GYS1
NM_003000	0.883464	-255	TTTCCCGGGCTG	-	NM_003000	SDHB
NM_017803	0.88303	-437	TTGCGCGCGCTC	+	NM_017803	DUS2L
NM_023936	0.882079	19	TTCCGCGCCATG	-	NM_023936	MRPS34
NM_020247	0.881585	-587	TGTGGCGCCATC	-	NM_020247	ADCK3
NM_007371	0.881344	-683	CTTGGCGCCCTC	+	NM_007371	BRD3
NM_002971	0.880757	-259	TTGCGCGCCCGG	+	NM_002971	SATB1
NM_194247	0.878825	-76	GTTGGCGGGCGG	-	NM_194247	HNRNPA3
NM_000057	0.878132	-396	TTTGGCGGTCTC	-	NM_000057	BLM
NM_181889	0.876584	-76	TTGGGCGCGTGA	+	NM_181889	UBE2D3
NM_003340	0.876584	-278	TTGGGCGCGTGA	+	NM_003340	UBE2D3
NM_181891	0.876584	-675	TTGGGCGCGTGA	+	NM_181891	UBE2D3
NM_181888	0.876584	-278	TTGGGCGCGTGA	+	NM_181888	UBE2D3
NM_181887	0.876584	-675	TTGGGCGCGTGA	+	NM_181887	UBE2D3
NM_181886	0.876584	-278	TTGGGCGCGTGA	+	NM_181886	UBE2D3
NM_213649	0.876456	-112	TTGCGCGCCCAC	-	NM_213649	SFXN4
NM_004741	0.875377	-77	CTTCCCGCGCAG	-	NM_004741	NOLC1
NM_016091	0.874335	-22	TTTCCCGGCAGG	+	NM_016091	EIF3L
NM_006026	0.873781	-18	TCTGGCGGGAGG	-	NM_006026	H1FX
NM_000937	0.873717	-82	TTTCCCGCCCTC	-	NM_000937	POLR2A
NM_017544	0.873685	-606	CGTCGCGCGAGA	+	NM_017544	NKRF
NM_004031	0.873397	31	TTTCCCGGGAGC	+	NM_004031	IRF7
NM_005002	0.871786	-510	CTTGGCGGGCTC	+	NM_005002	NDUFA9
NM_021734	0.871643	-611	TGTCGCGCAAAA	+	NM_021734	SLC25A19
NM_030579	0.870773	-225	TTGGGCGCCAGT	+	NM_030579	CYB5B
NM_003201	0.869827	-381	CTGGGCGCGCAG	+	NM_003201	TFAM
NM_018715	0.869603	-169	TTTCGCGGGCCC	-	NM_018715	RCC2
NM_021830	0.869019	-751	TTCCGCGGGCTA	-	NM_021830	C10orf2
NM_018834	0.868982	-21	TTCGGCGCGCGC	-	NM_018834	MATR3
NM_022909	0.868848	-446	TTTGGCGGAGAA	-	NM_022909	CENPH
NM_015533	0.867583	-185	TGTCGCGCTCGA	-	NM_015533	DAK
NM_016498	0.866811	17	GTTGGCGCTAAT	-	NM_016498	MTFP1
NM_001003704	0.866811	17	GTTGGCGCTAAT	-	NM_001003704	MTFP1
NM_058192	0.866325	-19	CTGCGCGCGCAG	+	NM_058192	RPUSD1
NM_007104	0.865577	-224	ATTCGCGCCCGC	-	NM_007104	RPL10A
NM_024072	0.865577	-223	ATTCGCGCCCGC	+	NM_024072	DDX54
NM_199249	0.865283	-228	TTGCGCGGCAGG	-	NM_199249	C19orf48
NM_199250	0.865283	-230	TTGCGCGGCAGG	-	NM_199250	C19orf48
NM_021204	0.864544	-349	TCTGGCGGGCTG	+	NM_021204	ENOPH1
NM_173511	0.863875	-500	TTTCCCGCCGGG	-	NM_173511	FAM117B
NM_181892	0.863446	-59	TTAGGCGCGAGG	-	NM_181892	UBE2D3
NM_001017928	0.862505	-787	TGTGGCGCCGTG	+	NM_001017928	CCDC58
NM_004630	0.861894	-60	TGTCGCGGGATT	-	NM_004630	SF1
NM_201998	0.861894	-60	TGTCGCGGGATT	-	NM_201998	SF1
NM_201995	0.861894	-60	TGTCGCGGGATT	-	NM_201995	SF1
NM_005030	0.861743	-58	AGTGGCGCGCAG	+	NM_005030	PLK1
NM_005632	0.861536	-802	TTGGGCGCCGTG	+	NM_005632	CAPN15
NM_005968	0.860775	17	GTGGGCGCGCAG	+	NM_005968	HNRNPM
NM_031203	0.860775	17	GTGGGCGCGCAG	+	NM_031203	HNRNPM
NM_025205	0.860072	-370	TTCCGCGGGCTG	-	NM_025205	MED28
NM_025072	0.859903	-293	CTTCCCGGGAAG	+	NM_025072	PTGES2
NM_016067	0.859574	-358	TTTGGCGCTCCC	-	NM_016067	MRPS18C
NM_015421	0.858148	-390	CTTGGCGCCTAC	+	NM_015421	TMEM186
NM_004593	0.858036	-371	CTGGGCGCGCTG	-	NM_004593	TRA2B
NM_013986	0.857384	-770	TTTGGGGCCAAG	+	NM_013986	EWSR1
NM_005243	0.857384	-770	TTTGGGGCCAAG	+	NM_005243	EWSR1
NM_002542	0.857305	-509	TGTGGCGGCCGG	+	NM_002542	OGG1
NM_016828	0.857305	-509	TGTGGCGGCCGG	+	NM_016828	OGG1
NM_016827	0.857305	-509	TGTGGCGGCCGG	+	NM_016827	OGG1
NM_016826	0.857305	-509	TGTGGCGGCCGG	+	NM_016826	OGG1
NM_016821	0.857305	-509	TGTGGCGGCCGG	+	NM_016821	OGG1
NM_016820	0.857305	-509	TGTGGCGGCCGG	+	NM_016820	OGG1
NM_003090	0.857272	-46	GTGCGCGCGCAG	-	NM_003090	SNRPA1
NM_015710	0.857272	-40	GTGCGCGCGCAG	-	NM_015710	GLTSCR2
NM_020158	0.856146	14	CTCGGCGCGATG	+	NM_020158	EXOSC5
NM_007006	0.855415	-26	TCTGGCGGCAGG	-	NM_007006	NUDT21
NM_012083	0.854888	-566	AGTGGCGCGAAC	-	NM_012083	FRAT2
NM_014976	0.854538	-114	TTTGGAGCCATA	-	NM_014976	PDCD11
NM_003146	0.853884	32	TTTCCCGCGTGC	-	NM_003146	SSRP1
NM_016304	0.85327	-481	TTTCGCCGGAAA	-	NM_016304	RSL24D1
NM_002224	0.853228	3	CTTGGCGCGCCC	-	NM_002224	ITPR3
NM_001634	0.852431	-671	CGTGGCGCCCAG	-	NM_001634	AMD1
NM_001033059	0.852431	-672	CGTGGCGCCCAG	-	NM_001033059	AMD1
NM_207346	0.852389	-897	TCTGGCGCGGAT	-	NM_207346	TSEN54
NM_005886	0.851979	-763	TTGGGCGGGGTG	-	NM_005886	KATNB1
NM_016020	0.851913	-150	TCTCGCGGCAGG	+	NM_016020	TFB1M
NM_018146	0.851563	-143	TGGCGCGCGAGG	-	NM_018146	RNMTL1
NM_019053	0.85154	-15	CTTCGCGCTCGC	+	NM_019053	EXOC6
NM_005530	0.85154	-113	CTTCGCGCTCGC	-	NM_005530	IDH3A
NM_006636	0.851477	-846	TTTCCCGCAAAC	-	NM_006636	MTHFD2
NM_177983	0.850974	-103	TCTCGCGGGAGC	+	NM_177983	PPM1G
NM_182746	0.850016	21	TTTCCCGGGGAC	+	NM_182746	MCM4
NM_005914	0.850016	21	TTTCCCGGGGAC	+	NM_005914	MCM4
NM_002635	0.849952	-11	AGTGGCGCGCTG	+	NM_002635	SLC25A3
NM_005888	0.849952	-11	AGTGGCGCGCTG	+	NM_005888	SLC25A3
NM_213611	0.849952	-11	AGTGGCGCGCTG	+	NM_213611	SLC25A3
NM_020243	0.849432	-153	TTCGGCGGGCAT	-	NM_020243	TOMM22
NM_005772	0.849388	-921	GTTCGCGGGGGG	-	NM_005772	RCL1
NM_003348	0.848043	-143	TTGCGCGCGTTC	-	NM_003348	UBE2N
NM_000629	0.848025	-267	TGTGCCGCGATC	+	NM_000629	IFNAR1
NM_000190	0.84796	-42	ATTCCCGCCCAG	+	NM_000190	HMBS
NM_014317	0.84674	-351	GGTGGCGCGCGG	+	NM_014317	PDSS1
NM_005983	0.846706	27	CTTCGCGGCCGC	-	NM_005983	SKP2
NM_032637	0.846706	27	CTTCGCGGCCGC	-	NM_032637	SKP2
NM_015659	0.846541	-311	TTCCGCGCTCTG	+	NM_015659	RSL1D1
NM_006793	0.846374	20	CGTGGCGCCCGA	+	NM_006793	PRDX3
NM_022915	0.845927	-197	TTGGGCGCAAAC	+	NM_022915	MRPL44
NM_016390	0.845405	-79	CTGGGCGCCCGA	-	NM_016390	C9orf114
NM_004294	0.844981	-358	TTTGGCTGGATA	+	NM_004294	MTRF1
NM_006681	0.844856	-41	TCTCGCGCACAA	-	NM_006681	NMU
NM_182640	0.844523	-73	TGTCCCGCGATC	-	NM_182640	MRPS9
NM_138395	0.844368	-108	ATTGGCGGCCTC	+	NM_138395	2013-03-02
NM_022720	0.844368	-78	ATTGGCGGCCTC	+	NM_022720	DGCR8
NM_018321	0.844172	-510	TTGGCCGGGAGA	-	NM_018321	BRIX1
NM_004966	0.843892	-84	CTGGGCGCGGAG	-	NM_004966	HNRNPF
NM_024520	0.843096	-830	AGTGGCGCGATC	+	NM_024520	C2orf47
NM_032313	0.843096	-486	AGTGGCGCGATC	+	NM_032313	NOA1
NM_015084	0.843096	-615	GGTGGCGCGATC	-	NM_015084	MRPS27
NM_004337	0.843096	-768	AGTGGCGCGATC	+	NM_004337	OSGIN2
NM_018294	0.843096	-944	AGTGGCGCGATC	+	NM_018294	CWF19L1
NM_025215	0.843096	-664	AGTGGCGCGATC	-	NM_025215	PUS1
NM_001002020	0.843096	-596	AGTGGCGCGATC	-	NM_001002020	PUS1
NM_001002019	0.843096	-649	AGTGGCGCGATC	-	NM_001002019	PUS1
NM_001011725	0.843096	-324	AGTGGCGCGATC	-	NM_001011725	HNRNPA1L2
NM_001011724	0.843096	-324	AGTGGCGCGATC	-	NM_001011724	HNRNPA1L2
NM_181503	0.843096	-245	AGTGGCGCGATC	-	NM_181503	EXOSC8
NM_032565	0.843096	-904	AGTGGCGCGATC	+	NM_032565	EBPL
NM_030581	0.843096	-940	AGTGGCGCGATC	-	NM_030581	WDR59
NM_032351	0.843096	-459	AGTGGCGCGATC	+	NM_032351	MRPL45
NM_032478	0.843096	-449	AGTGGCGCGATC	+	NM_032478	MRPL38
NM_012140	0.843096	-623	AGTGGCGCGATC	+	NM_012140	SLC25A10
NM_015956	0.843096	-348	AGTGGCGCGATC	-	NM_015956	MRPL4
NM_146387	0.843096	-348	AGTGGCGCGATC	-	NM_146387	MRPL4
NM_002703	0.842439	-387	AGTGGCGCGCAC	+	NM_002703	PPAT
NM_001572	0.842409	-673	ATGGGCGCCCAG	-	NM_001572	IRF7
NM_004029	0.842409	-673	ATGGGCGCCCAG	-	NM_004029	IRF7
NM_032346	0.842381	-596	TTTGGTGCCAGG	-	NM_032346	PDCD2L
NM_133259	0.841769	-753	TTTGGCTGGAGA	+	NM_133259	LRPPRC
NM_014305	0.841311	22	TGTCCCGCGAGC	+	NM_014305	TGDS
NM_145806	0.84107	-208	CTTCCCGCGCGC	-	NM_145806	ZNF511
NM_004211	0.838804	-770	TGTGGCGGGGAT	-	NM_004211	SLC6A5
NM_032231	0.838489	20	TTCGGCGGGACA	-	NM_032231	FAM96A
NM_006196	0.838259	-98	GTTGGCGCAATC	+	NM_006196	PCBP1
NM_004596	0.837428	-171	CGTGGCGCCCGG	-	NM_004596	SNRPA
NM_016640	0.836923	24	TTGCCCGCGATT	-	NM_016640	MRPS30
NM_018128	0.836489	-5	CGTGGCGCGCGC	-	NM_018128	TSR1
NM_001212	0.835663	-107	CTTCCCGGGCTG	+	NM_001212	C1QBP
NM_145071	0.835397	-896	TCTGGCGGGGGG	+	NM_145071	CISH
NM_005869	0.835154	-359	CTTCCCGCCAGC	+	NM_005869	CWC27
NM_181893	0.834525	-77	ATTGGCGGCGGG	+	NM_181893	UBE2D3
NM_181890	0.834525	-48	ATTGGCGGCGGG	+	NM_181890	UBE2D3
NM_152705	0.833	-688	TTCGCCGCCCAG	-	NM_152705	POLR1D
NM_015972	0.833	-688	TTCGCCGCCCAG	-	NM_015972	POLR1D
NM_001013	0.832101	-530	CTGGGCGCGGTG	+	NM_001013	RPS9
NM_012423	0.831685	-231	TGGGGCGCGGAG	-	NM_012423	RPL13A
NM_001031712	0.831402	-23	TTTCTCGCGCTC	-	NM_001031712	TRMT11
NM_000968	0.830354	-486	TGGGGCGGGATG	-	NM_000968	RPL4
NM_199004	0.830297	-90	ATGGGCGGGAGG	+	NM_199004	ARRB2
NM_004313	0.830297	-90	ATGGGCGGGAGG	+	NM_004313	ARRB2
NM_025204	0.829746	-89	CTTCCCGGCATG	+	NM_025204	TRABD
NM_032492	0.829603	-129	CTGGGCGCCAGC	+	NM_032492	JAGN1
NM_001010	0.829603	-267	CTGGGCGCCAGC	-	NM_001010	RPS6
NM_000970	0.829498	-698	TTTAGCGGCTGA	-	NM_000970	RPL6
NM_001024662	0.829498	-698	TTTAGCGGCTGA	-	NM_001024662	RPL6
NM_014062	0.828783	-137	ATGCGCGCGAGT	+	NM_014062	NOB1
NM_006590	0.828758	-406	AATGGCGCGATC	+	NM_006590	USP39
NM_005830	0.828758	-765	AATGGCGCGATC	+	NM_005830	MRPS31
NM_003321	0.828278	-31	TCGGGCGCGCGG	-	NM_003321	TUFM
NM_004943	0.828221	-62	TTGCCCGGGCGA	+	NM_004943	DMWD
NM_001017964	0.827985	-149	GTTAGCGCGGGA	+	NM_001017964	YDJC
NM_006428	0.827677	-134	CTTCGCGGAAAC	+	NM_006428	MRPL28
NM_032638	0.827115	-188	GTGCGCGCCCTG	+	NM_032638	GATA2
NM_022754	0.82661	-176	CTGCGCGGGCTG	-	NM_022754	SFXN1
NM_052831	0.825989	-896	TTGGCCGGGCTG	+	NM_052831	SLC18B1
NM_032514	0.825917	-276	CTTCCCGCCCTC	-	NM_032514	MAP1LC3A
NM_145212	0.82502	32	TTTCGCCGGAAC	+	NM_145212	MRPL30
NM_022496	0.824914	-225	ATTCGCGCAAGT	-	NM_022496	ACTR6
NM_003286	0.824829	-540	TTTCACGCCCAC	-	NM_003286	TOP1
NM_018427	0.82472	-80	CTCGGCGGGCTA	-	NM_018427	RRN3
NM_001040161	0.824063	-486	CTCCGCGGGCAG	+	NM_001040161	C16orf13
NM_003104	0.824002	-404	TTTGCCGCCTCA	-	NM_003104	SORD
NM_006819	0.823292	-562	ATGCGCGGGCGA	+	NM_006819	STIP1
NM_015140	0.82317	-391	TTTGCCGCGGCC	-	NM_015140	TTLL12
NM_024662	0.822363	-948	TTTGGCACGGGG	+	NM_024662	NAT10
NM_018006	0.820572	-303	GGTCGCGCCCAC	+	NM_018006	TRMU
NM_005189	0.819951	-321	TGGGGCGCCCAC	-	NM_005189	CBX2
NM_032647	0.819951	-321	TGGGGCGCCCAC	-	NM_032647	CBX2
NM_004640	0.81892	-140	CTTCCCGCTCGG	+	NM_004640	DDX39B
NM_080598	0.81892	-140	CTTCCCGCTCGG	+	NM_080598	DDX39B
NM_006993	0.818915	-700	GATGGCGCGAGT	+	NM_006993	NPM3
NM_000144	0.818855	-472	TTTCACGCCATT	-	NM_000144	FXN
NM_014252	0.818526	-55	GGTCGCGGGCTG	+	NM_014252	SLC25A15
NM_000976	0.817656	9	GTCCGCGCGATT	+	NM_000976	RPL12
NM_032795	0.815817	-82	GTGCGCGCTCAG	-	NM_032795	RPUSD4
NM_016080	0.815645	-128	CTTGACGCGAGG	-	NM_016080	GLOD4
NM_024063	0.815354	-138	TTTCCCGAGATG	-	NM_024063	SPATA5L1
NM_001968	0.815173	-466	AGTGGCGGGATC	+	NM_001968	EIF4E
NM_015950	0.81501	-49	ATCCGCGGGCAG	-	NM_015950	MRPL2
NM_033450	0.813736	-103	CTGGGCGCCGTG	-	NM_033450	ABCC10
NM_005663	0.812524	-356	CGTGGCGCGCCG	-	NM_005663	NELFA
NM_001001655	0.81053	-52	CTTTGCGCCCTA	+	NM_001001655	ALKBH2
NM_001334	0.809913	37	TGCGGCGCCCGG	-	NM_001334	CTSO
NM_001001852	0.807263	-114	TGGGGCGCCGGA	+	NM_001001852	PIM3
NM_005826	0.806539	-285	ATCGGCGGCAGA	+	NM_005826	HNRNPR
NM_005874	0.806516	-67	CTTCCCGGGGGG	+	NM_005874	LILRB2
NM_006601	0.806044	-552	CTTGGCGGAGGA	-	NM_006601	PTGES3
NM_022342	0.805132	22	CTCGGCGCCGGA	+	NM_022342	KIF9
NM_182902	0.805132	22	CTCGGCGCCGGA	+	NM_182902	KIF9
NM_005003	0.803997	-273	TTTGGGGCCGGG	-	NM_005003	NDUFAB1
NM_017746	0.803984	-19	TTGCGCGCGGCT	+	NM_017746	TEX10
NM_170783	0.803105	9	GCTGGCGCTCTA	+	NM_170783	ZNRD1
NM_014596	0.803105	9	GCTGGCGCTCTA	+	NM_014596	ZNRD1
NM_033281	0.801631	-6	CTTCCCGGGACG	-	NM_033281	MRPS36
NM_022132	0.800976	-33	AATCGCGGGCGG	+	NM_022132	MCCC2
NM_001013848	0.800447	17	TGTCGAGCGATG	+	NM_001013848	EXOC6
NM_006951	0.799834	-335	CTTGTCGCCCAG	-	NM_006951	TAF5
NM_152298	0.799513	-948	GGTGGCGGGCGC	-	NM_152298	NASP
NM_002482	0.799513	-948	GGTGGCGGGCGC	-	NM_002482	NASP
NM_173467	0.799513	-483	GGTGGCGGGCGC	+	NM_173467	MCAT
NM_014507	0.799513	-483	GGTGGCGGGCGC	+	NM_014507	MCAT
NM_182565	0.799397	-72	CTCGGCGCCGTG	-	NM_182565	UBALD2
NM_016237	0.799222	-412	CTTCTCGGGAAG	+	NM_016237	ANAPC5
NM_009590	0.798454	-95	TTTCCTGCCCAA	+	NM_009590	AOC2
NM_181509	0.797555	-542	AGTGGCGCAATG	-	NM_181509	MAP1LC3A
NM_003054	0.797376	-281	TGTGGCTCCAAG	-	NM_003054	SLC18A2
NM_005726	0.797218	-43	TTTGGTGCGTTC	+	NM_005726	TSFM
NM_024090	0.796282	-261	CTTGGCGAGTAA	-	NM_024090	ELOVL6
NM_024009	0.796196	34	CTTCCCGCTGTG	+	NM_024009	GJB3
NM_003310	0.795752	-261	TTGGGCGCCGCC	-	NM_003310	TSSC1
NM_003366	0.795479	-6	TGCCGCGCTCTA	-	NM_003366	UQCRC2
NM_018698	0.794656	-630	GTTGGCTCGCTG	-	NM_018698	NXT2
NM_178448	0.79349	-245	TGCCGCGGCCAG	-	NM_178448	SAPCD2
NM_018096	0.793315	-9	TCTGCCGGGCTC	+	NM_018096	NLE1
NM_002598	0.79221	-243	GTTTGCGGGAGG	+	NM_002598	PDCD2
NM_144563	0.791313	-451	GCTGGCGCCGTG	+	NM_144563	RPIA
NM_001931	0.790973	-523	GTTGGAGGGAAG	-	NM_001931	DLAT
NM_015340	0.788759	-454	TGGGGCGGGGGG	-	NM_015340	LARS2
NM_017897	0.78857	-46	TTTCCCACGCAC	-	NM_017897	OXSM
NM_004701	0.787133	-1	TTGGGCGGCCCT	-	NM_004701	CCNB2
NM_005412	0.786954	-48	TTTCCCCCCAGG	+	NM_005412	SHMT2
NM_019051	0.785514	-11	CTGGGCGCGTCA	+	NM_019051	MRPL50
NM_199189	0.784968	-718	TTTGGCCCTACA	+	NM_199189	MATR3
NM_002903	0.784891	-93	CGTCCCGGGAGG	+	NM_002903	RCVRN
NM_016581	0.784219	-708	CTTCTCGGGAGG	-	NM_016581	ECSIT
NM_024057	0.783921	-697	TTGGGCGGAGGG	-	NM_024057	NUP37
NM_138421	0.782025	-141	GTTCGTGCCAGG	+	NM_138421	SAAL1
NM_015231	0.781755	-304	GATGGCGGGGTG	-	NM_015231	NUP160
NM_017840	0.781466	-540	TTTGGCTCAGAA	+	NM_017840	MRPL16
NM_006431	0.780477	-143	GCTGCCGCGCGG	-	NM_006431	CCT2
NM_002205	0.778544	-75	GCTGGCGGGGGG	-	NM_002205	ITGA5
NM_000505	0.778251	-435	AGTGGCGCAATC	-	NM_000505	F12
NM_018380	0.778251	-296	AGTGGCGCAATC	-	NM_018380	DDX28
NM_138777	0.776934	-810	TTTCGTGGTAAT	-	NM_138777	MRRF
NM_000344	0.775514	-597	TGAGGCGGGAGG	+	NM_000344	SMN1
NM_017411	0.775514	-597	TGAGGCGGGAGG	+	NM_017411	SMN2
NM_022876	0.775514	-597	TGAGGCGGGAGG	+	NM_022876	SMN2
NM_022874	0.775514	-597	TGAGGCGGGAGG	+	NM_022874	SMN1
NM_000344	0.775514	-604	TGAGGCGGGAGG	+	NM_000313	PROS1
NM_017411	0.775514	-604	TGAGGCGGGAGG	+	NM_018126	TMEM33
NM_022876	0.775514	-604	TGAGGCGGGAGG	+	NM_152260	RPUSD2
NM_022874	0.775514	-604	TGAGGCGGGAGG	+	NM_033109	PNPT1
NM_000313	0.773288	-414	TCTGTCGCCCAG	-	NM_012375	OR52A1
NM_018126	0.763574	-188	TTTCCTGCCCAT	-	NM_001013631	HNRNPCL1
NM_152260	0.761577	-852	TTTGGCACAACA	+	NM_005314	GRPR
NM_033109	0.749978	-894	TTGGGAGGCCGA	-
NM_012375	0.746585	-640	TTTGGCTCAGAT	+
NM_001013631	0.738862	-554	CTTGGCTCACTG	+
NM_005314	0.711932	-651	TTTACCACCCAC	+

## Sheet: E2F_02
Name	Score	Position	Sequence	Strand	RefSeq mRNA Accession	Gene Symbol
NM_016207	1	-303	TTTGGCGC	+	NM_016207	CPSF3
NM_021095	1	-550	TTTGGCGC	+	NM_021095	SLC5A6
NM_031942	1	-237	TTTCGCGC	+	NM_031942	CDCA7
NM_145810	1	-237	TTTCGCGC	+	NM_145810	CDCA7
NM_201567	1	-150	TTTGGCGC	+	NM_201567	CDC25A
NM_001789	1	-150	TTTGGCGC	+	NM_001789	CDC25A
NM_016211	1	-301	TTTGGCGC	+	NM_016211	SEC31A
NM_014933	1	-294	TTTGGCGC	+	NM_014933	SEC31A
NM_016067	1	-354	TTTGGCGC	-	NM_016067	MRPS18C
NM_201627	1	-579	TTTGGCGC	+	NM_201627	TRIM41
NM_033549	1	-579	TTTGGCGC	+	NM_033549	TRIM41
NM_002137	1	-653	TTTGGCGC	-	NM_002137	HNRNPA2B1
NM_182776	1	-649	TTTCGCGC	+	NM_182776	MCM7
NM_002486	1	-897	TTTGGCGC	-	NM_002486	NCBP1
NM_014706	1	-90	TTTGGCGC	-	NM_014706	SART3
NM_017858	1	-35	TTTGGCGC	+	NM_017858	TIPIN
NM_024096	1	-276	TTTGGCGC	+	NM_024096	DCTPP1
NM_002949	1	-341	TTTGGCGC	-	NM_002949	MRPL12
NM_054016	0.956546	-121	TTTCCCGC	-	NM_054016	SRSF10
NM_006625	0.956546	-121	TTTCCCGC	-	NM_006625	SRSF10
NM_001005752	0.956546	-905	TTTGCCGC	-	NM_001005752	GJB3
NM_173511	0.956546	-496	TTTCCCGC	-	NM_173511	FAM117B
NM_006636	0.956546	-842	TTTCCCGC	-	NM_006636	MTHFD2
NM_194247	0.956546	-148	TTTGCCGC	-	NM_194247	HNRNPA3
NM_004328	0.956546	-106	TTTCCCGC	+	NM_004328	BCS1L
NM_014366	0.956546	-424	TTTCCCGC	-	NM_014366	GNL3
NM_004593	0.956546	-68	TTTCCCGC	+	NM_004593	TRA2B
NM_022909	0.956546	21	TTTCCCGC	-	NM_022909	CENPH
NM_018834	0.956546	-128	TTTCCCGC	+	NM_018834	MATR3
NM_016542	0.956546	-398	TTTCCCGC	-	NM_016542	MST4
NM_005676	0.956546	-675	TTTCCCGC	+	NM_005676	RBM10
NM_004966	0.956546	-214	TTTCCCGC	+	NM_004966	HNRNPF
NM_004741	0.956546	-121	TTTCCCGC	-	NM_004741	NOLC1
NM_003146	0.956546	36	TTTCCCGC	-	NM_003146	SSRP1
NM_014050	0.956546	-53	TTTCCCGC	+	NM_014050	MRPL42
NM_172177	0.956546	-53	TTTCCCGC	+	NM_172177	MRPL42
NM_003362	0.956546	-9	TTTGCCGC	+	NM_003362	UNG
NM_002915	0.956546	25	TTTCCCGC	-	NM_002915	RFC3
NM_003104	0.956546	-400	TTTGCCGC	-	NM_003104	SORD
NM_007347	0.956546	-582	TTTCCCGC	+	NM_007347	AP4E1
NM_001029989	0.956546	17	TTTCCCGC	-	NM_001029989	KIAA0101
NM_014736	0.956546	17	TTTCCCGC	-	NM_014736	KIAA0101
NM_030928	0.956546	-24	TTTCCCGC	-	NM_030928	CDT1
NM_000937	0.956546	-78	TTTCCCGC	-	NM_000937	POLR2A
NM_006924	0.956546	-315	TTTCCCGC	+	NM_006924	SRSF1
NM_002882	0.956546	-24	TTTCCCGC	+	NM_002882	RANBP1
NM_015140	0.956546	-387	TTTGCCGC	-	NM_015140	TTLL12
NM_018715	0.936187	-165	TTTCGCGG	-	NM_018715	RCC2
NM_007099	0.936187	-738	TTTCGCGG	+	NM_007099	ACP1
NM_004300	0.936187	-738	TTTCGCGG	+	NM_004300	ACP1
NM_002703	0.936187	-772	TTTCGCGG	+	NM_002703	PPAT
NM_005916	0.936187	-280	TTTGGCGG	+	NM_005916	MCM7
NM_080626	0.936187	-560	TTTGGCGG	-	NM_080626	BRI3BP
NM_000057	0.936187	-392	TTTGGCGG	-	NM_000057	BLM
NM_000968	0.936187	-454	TTTGGCGG	-	NM_000968	RPL4
NM_016284	0.936187	-574	TTTGGCGG	-	NM_016284	CNOT1
NM_018081	0.936187	29	TTTCGCGG	-	NM_018081	WRAP53
NM_000422	0.936187	-354	TTTGGCGG	+	NM_000422	KRT17
NM_003016	0.936187	-157	TTTCGCGG	+	NM_003016	SRSF2
NM_003000	0.892733	-251	TTTCCCGG	-	NM_003000	SDHB
NM_005826	0.892733	8	TTTCCCGG	-	NM_005826	HNRNPR
NM_006196	0.892733	-186	TTTGCCGG	+	NM_006196	PCBP1
NM_002542	0.892733	-585	TTTGCCGG	-	NM_002542	OGG1
NM_016828	0.892733	-585	TTTGCCGG	-	NM_016828	OGG1
NM_016827	0.892733	-585	TTTGCCGG	-	NM_016827	OGG1
NM_016826	0.892733	-585	TTTGCCGG	-	NM_016826	OGG1
NM_016821	0.892733	-585	TTTGCCGG	-	NM_016821	OGG1
NM_016820	0.892733	-585	TTTGCCGG	-	NM_016820	OGG1
NM_005983	0.892733	-295	TTTCCCGG	-	NM_005983	SKP2
NM_032637	0.892733	-295	TTTCCCGG	-	NM_032637	SKP2
NM_182746	0.892733	21	TTTCCCGG	+	NM_182746	MCM4
NM_005914	0.892733	21	TTTCCCGG	+	NM_005914	MCM4
NM_004031	0.892733	31	TTTCCCGG	+	NM_004031	IRF7
NM_014305	0.892733	-162	TTTCCCGG	-	NM_014305	TGDS
NM_005530	0.892733	-228	TTTCCCGG	+	NM_005530	IDH3A
NM_005030	0.892733	-289	TTTCCCGG	+	NM_005030	PLK1
NM_007006	0.892733	-174	TTTCCCGG	+	NM_007006	NUDT21
NM_015710	0.892733	-259	TTTCCCGG	-	NM_015710	GLTSCR2
NM_016091	0.892733	-22	TTTCCCGG	+	NM_016091	EIF3L
NM_199189	0.890695	-23	TTTTGCGC	-	NM_199189	MATR3
NM_052831	0.890695	-97	TTTTGCGC	-	NM_052831	SLC18B1
NM_213649	0.890695	38	TTTTGCGC	-	NM_213649	SFXN4
NM_007370	0.890695	11	TTTTGCGC	+	NM_007370	RFC5
NM_006565	0.890695	-653	TTTAGCGC	-	NM_006565	CTCF
NM_021734	0.890695	-607	TTTTGCGC	-	NM_021734	SLC25A19
NM_006190	0.876713	-676	TTTCACGC	+	NM_006190	ORC2
NM_002971	0.876713	0	TTTCTCGC	+	NM_002971	SATB1
NM_025205	0.876713	-900	TTTGTCGC	-	NM_025205	MED28
NM_015084	0.876713	-72	TTTGTCGC	-	NM_015084	MRPS27
NM_001031712	0.876713	-19	TTTCTCGC	-	NM_001031712	TRMT11
NM_000144	0.876713	-468	TTTCACGC	-	NM_000144	FXN
NM_017544	0.876713	-646	TTTGACGC	-	NM_017544	NKRF
NM_138421	0.876713	39	TTTGTCGC	-	NM_138421	SAAL1
NM_005002	0.876713	-48	TTTCTCGC	-	NM_005002	NDUFA9
NM_022496	0.876713	-180	TTTCTCGC	-	NM_022496	ACTR6
NM_016304	0.876713	-58	TTTGACGC	-	NM_016304	RSL24D1
NM_032478	0.876713	-471	TTTGTCGC	+	NM_032478	MRPL38
NM_012423	0.876713	-16	TTTGTCGC	-	NM_012423	RPL13A
NM_001013	0.876713	-61	TTTCACGC	-	NM_001013	RPS9
NM_003286	0.876713	-536	TTTCACGC	-	NM_003286	TOP1
NM_018321	0.874094	-764	TTTGGCGA	-	NM_018321	BRIX1
NM_170783	0.874094	-48	TTTCGCGT	-	NM_170783	ZNRD1
NM_014596	0.874094	-48	TTTCGCGT	-	NM_014596	ZNRD1
NM_015231	0.874094	-260	TTTGGCGA	-	NM_015231	NUP160
NM_004211	0.874094	1	TTTGGCGT	-	NM_004211	SLC6A5
NM_024662	0.874094	-239	TTTCGCGT	+	NM_024662	NAT10
NM_032795	0.874094	-498	TTTCGCGT	-	NM_032795	RPUSD4
NM_001011725	0.874094	33	TTTGGCGT	+	NM_001011725	HNRNPA1L2
NM_001011724	0.874094	33	TTTGGCGT	+	NM_001011724	HNRNPA1L2
NM_005632	0.874094	-611	TTTCGCGA	-	NM_005632	CAPN15
NM_020247	0.8717	-583	TGTGGCGC	-	NM_020247	ADCK3
NM_001269	0.8717	-84	TGTGGCGC	-	NM_001269	RCC1
NM_024009	0.8717	-703	TTTGGGGC	+	NM_024009	GJB3
NM_003310	0.8717	-257	TTGGGCGC	-	NM_003310	TSSC1
NM_133259	0.8717	-275	GTTGGCGC	-	NM_133259	LRPPRC
NM_006590	0.8717	-314	TGTGGCGC	-	NM_006590	USP39
NM_177983	0.8717	-745	CTTGGCGC	+	NM_177983	PPM1G
NM_017952	0.8717	-599	TCTGGCGC	-	NM_017952	PTCD3
NM_138395	0.8717	-98	TCTGGCGC	+	NM_138395	2013-03-02
NM_022915	0.8717	-197	TTGGGCGC	+	NM_022915	MRPL44
NM_001017928	0.8717	-787	TGTGGCGC	+	NM_001017928	CCDC58
NM_006026	0.8717	-286	TCTCGCGC	+	NM_006026	H1FX
NM_006681	0.8717	-37	TCTCGCGC	-	NM_006681	NMU
NM_021204	0.8717	-146	TCTCGCGC	+	NM_021204	ENOPH1
NM_181889	0.8717	-76	TTGGGCGC	+	NM_181889	UBE2D3
NM_003340	0.8717	-278	TTGGGCGC	+	NM_003340	UBE2D3
NM_181892	0.8717	-55	TTAGGCGC	-	NM_181892	UBE2D3
NM_181891	0.8717	-675	TTGGGCGC	+	NM_181891	UBE2D3
NM_181888	0.8717	-278	TTGGGCGC	+	NM_181888	UBE2D3
NM_181887	0.8717	-675	TTGGGCGC	+	NM_181887	UBE2D3
NM_181886	0.8717	-278	TTGGGCGC	+	NM_181886	UBE2D3
NM_018569	0.8717	-254	TTTCGGGC	-	NM_018569	AP1AR
NM_032783	0.8717	-18	TGTGGCGC	+	NM_032783	CBR4
NM_000344	0.8717	-680	TTTGGAGC	-	NM_000344	SMN1
NM_017411	0.8717	-680	TTTGGAGC	-	NM_017411	SMN2
NM_022876	0.8717	-680	TTTGGAGC	-	NM_022876	SMN2
NM_022874	0.8717	-680	TTTGGAGC	-	NM_022874	SMN1
NM_000344	0.8717	-687	TTTGGAGC	-	NM_002224	ITPR3
NM_017411	0.8717	-687	TTTGGAGC	-	NM_007104	RPL10A
NM_022876	0.8717	-687	TTTGGAGC	-	NM_002598	PDCD2
NM_022874	0.8717	-687	TTTGGAGC	-	NM_015908	SRRT
NM_002224	0.8717	-741	TTTGGAGC	+	NM_005772	RCL1
NM_007104	0.8717	-220	ATTCGCGC	-	NM_001010	RPS6
NM_002598	0.8717	-809	TTTGGGGC	-	NM_006401	ANP32B
NM_015908	0.8717	-390	TTTGGAGC	+	NM_017746	TEX10
NM_005772	0.8717	-697	TTGCGCGC	+	NM_007371	BRD3
NM_001010	0.8717	-256	TTTGGAGC	-	NM_001551	IGBP1
NM_006401	0.8717	-930	TTTGGTGC	+	NM_006649	UTP14A
NM_017746	0.8717	-19	TTGCGCGC	+	NM_019053	EXOC6
NM_007371	0.8717	-683	CTTGGCGC	+	NM_014881	DCLRE1A
NM_001551	0.8717	-18	CTTCGCGC	+	NM_003201	TFAM
NM_006649	0.8717	-161	TCTGGCGC	-	NM_012083	FRAT2
NM_019053	0.8717	-66	TTCCGCGC	+	NM_014976	PDCD11
NM_014881	0.8717	-132	GTTCGCGC	-	NM_003252	TIAL1
NM_003201	0.8717	-63	ATTGGCGC	-	NM_001033925	TIAL1
NM_012083	0.8717	-566	GTTCGCGC	+	NM_006819	STIP1
NM_014976	0.8717	-451	TTGGGCGC	+	NM_015533	DAK
NM_003252	0.8717	-385	TGTCGCGC	+	NM_000190	HMBS
NM_001033925	0.8717	-385	TGTCGCGC	+	NM_016237	ANAPC5
NM_006819	0.8717	-124	TTGGGCGC	-	NM_004077	CS
NM_015533	0.8717	-181	TGTCGCGC	-	NM_005726	TSFM
NM_000190	0.8717	-127	TATGGCGC	-	NM_003348	UBE2N
NM_016237	0.8717	-102	TTTGGTGC	+	NM_003276	TMPO
NM_004077	0.8717	-368	CTTGGCGC	-	NM_001032284	TMPO
NM_005726	0.8717	-43	TTTGGTGC	+	NM_001032283	TMPO
NM_003348	0.8717	-533	TTTCGGGC	+	NM_002635	SLC25A3
NM_003276	0.8717	-670	ATTCGCGC	-	NM_005888	SLC25A3
NM_001032284	0.8717	-670	ATTCGCGC	-	NM_213611	SLC25A3
NM_001032283	0.8717	-670	ATTCGCGC	-	NM_080911	UNG
NM_002635	0.8717	20	CTTCGCGC	-	NM_024072	DDX54
NM_005888	0.8717	20	CTTCGCGC	-	NM_004294	MTRF1
NM_213611	0.8717	20	CTTCGCGC	-	NM_181503	EXOSC8
NM_080911	0.8717	-333	ATTGGCGC	+	NM_152260	RPUSD2
NM_024072	0.8717	-223	ATTCGCGC	+	NM_024063	SPATA5L1
NM_004294	0.8717	-666	TTTGGGGC	+	NM_005003	NDUFAB1
NM_181503	0.8717	-741	TTTGGGGC	+	NM_030579	CYB5B
NM_152260	0.8717	40	ATTGGCGC	+	NM_001040161	C16orf13
NM_024063	0.8717	9	TTGCGCGC	-	NM_023936	MRPS34
NM_005003	0.8717	-269	TTTGGGGC	-	NM_002952	RPS2
NM_030579	0.8717	-854	CTTGGCGC	-	NM_015421	TMEM186
NM_001040161	0.8717	-297	TCTGGCGC	+	NM_015659	RSL1D1
NM_023936	0.8717	23	TTCCGCGC	-	NM_005886	KATNB1
NM_002952	0.8717	-411	TTCGGCGC	-	NM_017803	DUS2L
NM_015421	0.8717	-390	CTTGGCGC	+	NM_018146	RNMTL1
NM_015659	0.8717	-311	TTCCGCGC	+	NM_199004	ARRB2
NM_005886	0.8717	-323	ATTGGCGC	+	NM_004313	ARRB2
NM_017803	0.8717	-437	TTGCGCGC	+	NM_001212	C1QBP
NM_018146	0.8717	-468	TTTGGAGC	-	NM_207346	TSEN54
NM_199004	0.8717	-29	CTTCGCGC	-	NM_005968	HNRNPM
NM_004313	0.8717	-29	CTTCGCGC	-	NM_031203	HNRNPM
NM_001212	0.8717	-465	TTTGGGGC	+	NM_032346	PDCD2L
NM_207346	0.8717	-893	TCTGGCGC	-	NM_004596	SNRPA
NM_005968	0.8717	-412	GTTCGCGC	+	NM_004943	DMWD
NM_031203	0.8717	-412	GTTCGCGC	+	NM_002103	GYS1
NM_032346	0.8717	-592	TTTGGTGC	-	NM_199249	C19orf48
NM_004596	0.8717	-737	TTTGGGGC	+	NM_199250	C19orf48
NM_004943	0.8717	37	TTGGGCGC	-	NM_005874	LILRB2
NM_002103	0.8717	-879	CTTGGCGC	-	NM_000629	IFNAR1
NM_199249	0.8717	-555	TTTGGGGC	-	NM_022720	DGCR8
NM_199250	0.8717	-557	TTTGGGGC	-	NM_013986	EWSR1
NM_005874	0.8717	-820	TTTGGTGC	+	NM_005243	EWSR1
NM_000629	0.8717	-617	TTTGGAGC	+	NM_016498	MTFP1
NM_022720	0.8717	-462	TCTGGCGC	-	NM_001003704	MTFP1
NM_013986	0.8717	-770	TTTGGGGC	+	NM_001001852	PIM3
NM_005243	0.8717	-770	TTTGGGGC	+	NM_025204	TRABD
NM_016498	0.8717	-14	TTTGGAGC	-	NM_018062	FANCL
NM_001003704	0.8717	-14	TTTGGAGC	-	NM_182640	MRPS9
NM_001001852	0.8717	-720	TTTGGTGC	-	NM_024520	C2orf47
NM_025204	0.8717	-401	TTTCGTGC	+	NM_024090	ELOVL6
NM_018062	0.8717	-790	TTTGGCAC	+	NM_022754	SFXN1
NM_182640	0.8717	-254	TTTGGCAC	-	NM_004640	DDX39B
NM_024520	0.8717	-267	TTTGGCTC	+	NM_080598	DDX39B
NM_024090	0.8717	-52	TTTCGCAC	+	NM_004337	OSGIN2
NM_022754	0.8717	-858	TTTGGCTC	+	NM_025072	PTGES2
NM_004640	0.8717	-660	TTTGGCCC	-	NM_018698	NXT2
NM_080598	0.8717	-660	TTTGGCCC	-	NM_018294	CWF19L1
NM_004337	0.8717	-787	TTTGGCCC	+	NM_006951	TAF5
NM_025072	0.8717	-109	TTTCGCCC	-	NM_145806	ZNF511
NM_018698	0.8717	-347	TTTGGCAC	+	NM_012375	OR52A1
NM_018294	0.8717	-575	TTTCGCTC	+	NM_017840	MRPL16
NM_006951	0.8717	-324	TTTCGCTC	-	NM_006428	MRPL28
NM_145806	0.8717	-483	TTTGGCTC	+	NM_016080	GLOD4
NM_012375	0.8717	-640	TTTGGCTC	+	NM_009590	AOC2
NM_017840	0.8717	-540	TTTGGCTC	+	NM_182565	UBALD2
NM_006428	0.8717	-751	TTTGGCCC	+	NM_181509	MAP1LC3A
NM_016080	0.8717	-862	TTTGGCAC	+	NM_032514	MAP1LC3A
NM_009590	0.8717	-151	TTTGGCCC	-	NM_022132	MCCC2
NM_182565	0.8717	-110	TTTGGCTC	-	NM_004630	SF1
NM_181509	0.8717	-210	TTTCGCTC	-	NM_201998	SF1
NM_032514	0.8717	-336	TTTGGCTC	+	NM_201995	SF1
NM_022132	0.847241	-394	TTTTCCGC	-	NM_015340	LARS2
NM_004630	0.847241	-144	TTTTCCGC	+	NM_001001655	ALKBH2
NM_201998	0.847241	-144	TTTTCCGC	+	NM_032231	FAM96A
NM_201995	0.847241	-144	TTTTCCGC	+	NM_152298	NASP
NM_015340	0.830639	-189	TTTGCCGA	+	NM_002482	NASP
NM_001001655	0.830639	-123	TTTCCCGT	-	NM_144563	RPIA
NM_032231	0.830639	-456	TTTCCCGT	-	NM_022342	KIF9
NM_152298	0.828245	-130	TTTCCCTC	-	NM_182902	KIF9
NM_002482	0.828245	-130	TTTCCCTC	-	NM_004186	SEMA3F
NM_144563	0.828245	-211	ATTCCCGC	+	NM_032492	JAGN1
NM_022342	0.828245	-883	TTTCCCTC	+	NM_017897	OXSM
NM_182902	0.828245	-883	TTTCCCTC	+	NM_145071	CISH
NM_004186	0.828245	-875	CTTCCCGC	-	NM_032638	GATA2
NM_032492	0.828245	-208	TTTCCCCC	+	NM_018126	TMEM33
NM_017897	0.828245	-616	TTTCCCTC	-	NM_002199	IRF2
NM_145071	0.828245	-36	TCTGCCGC	-	NM_005663	NELFA
NM_032638	0.828245	-949	TTTCCCTC	+	NM_181893	UBE2D3
NM_018126	0.828245	-184	TTTCCTGC	-	NM_181890	UBE2D3
NM_002199	0.828245	-174	TTCGCCGC	-	NM_001334	CTSO
NM_005663	0.828245	-885	TTTCCCCC	+	NM_005869	CWC27
NM_181893	0.828245	-31	GTTCCCGC	-	NM_016640	MRPS30
NM_181890	0.828245	-2	GTTCCCGC	-	NM_033281	MRPS36
NM_001334	0.828245	25	TCTGCCGC	-	NM_000505	F12
NM_005869	0.828245	-359	CTTCCCGC	+	NM_016020	TFB1M
NM_016640	0.828245	-280	TTTCCTGC	+	NM_015950	MRPL2
NM_033281	0.828245	-573	TTTCCCCC	-	NM_001634	AMD1
NM_000505	0.828245	-123	TTTCCGGC	+	NM_001033059	AMD1
NM_016020	0.828245	-417	TTTGCCTC	+	NM_138777	MRRF
NM_015950	0.828245	-626	TTTCCTGC	-	NM_019051	MRPL50
NM_001634	0.828245	-283	GTTCCCGC	+	NM_000976	RPL12
NM_001033059	0.828245	-284	GTTCCCGC	+	NM_178448	SAPCD2
NM_138777	0.828245	-192	TTTCCAGC	+	NM_014317	PDSS1
NM_019051	0.828245	-444	TTTCCAGC	-	NM_001013848	EXOC6
NM_000976	0.828245	-12	TTTCCTGC	+	NM_003054	SLC18A2
NM_178448	0.828245	-736	TTTCCAGC	-	NM_021830	C10orf2
NM_014317	0.828245	-420	GTTCCCGC	-	NM_006993	NPM3
NM_001013848	0.828245	-1	TTTCCAGC	-	NM_006793	PRDX3
NM_003054	0.828245	-198	TTTCCCTC	+	NM_001572	IRF7
NM_021830	0.828245	35	TCTCCCGC	-	NM_004029	IRF7
NM_006993	0.828245	-422	TTTGCCTC	-	NM_001931	DLAT
NM_006793	0.828245	-212	TTTCCCAC	-	NM_006431	CCT2
NM_001572	0.828245	41	TTCCCCGC	+	NM_024057	NUP37
NM_004029	0.828245	41	TTCCCCGC	+	NM_002205	ITGA5
NM_001931	0.828245	-84	ATTCCCGC	-	NM_006601	PTGES3
NM_006431	0.828245	-78	TTTCCGGC	+	NM_005412	SHMT2
NM_024057	0.828245	-148	TTTCCTGC	+	NM_152705	POLR1D
NM_002205	0.828245	-672	TTTGCCCC	-	NM_015972	POLR1D
NM_006601	0.828245	-586	TTTGCCCC	-	NM_005830	MRPS31
NM_005412	0.828245	-48	TTTCCCCC	+	NM_014252	SLC25A15
NM_152705	0.828245	-684	TTCGCCGC	-	NM_032565	EBPL
NM_015972	0.828245	-684	TTCGCCGC	-	NM_003090	SNRPA1
NM_005830	0.828245	-62	TTACCCGC	+	NM_058192	RPUSD1
NM_014252	0.828245	-124	TTTCCCAC	-	NM_003366	UQCRC2
NM_032565	0.828245	-390	TTTGCCCC	+	NM_003321	TUFM
NM_003090	0.828245	-817	TTTGCTGC	-	NM_018380	DDX28
NM_058192	0.828245	-85	TTGGCCGC	+	NM_005548	KARS
NM_003366	0.828245	-461	TTCGCCGC	-	NM_018128	TSR1
NM_003321	0.828245	-411	TCTGCCGC	-	NM_002532	NUP88
NM_018380	0.828245	-937	TTTCCCTC	-	NM_005189	CBX2
NM_005548	0.828245	-106	TCTGCCGC	+	NM_032647	CBX2
NM_018128	0.828245	-18	TCTGCCGC	-	NM_020158	EXOSC5
NM_002532	0.828245	-550	TTTCCGGC	-	NM_001017964	YDJC
NM_005189	0.828245	-935	TCTGCCGC	+	NM_173467	MCAT
NM_032647	0.828245	-935	TCTGCCGC	+	NM_014507	MCAT
NM_020158	0.828245	-516	TTAGCCGC	+	NM_000970	RPL6
NM_001017964	0.828245	38	TGTCCCGC	+	NM_001024662	RPL6
NM_173467	0.828245	-70	CTTCCCGC	+	NM_001013631	HNRNPCL1
NM_014507	0.828245	-70	CTTCCCGC	+	NM_033109	PNPT1
NM_000970	0.826883	-694	TTTAGCGG	-	NM_145212	MRPL30
NM_001024662	0.826883	-694	TTTAGCGG	-	NM_025215	PUS1
NM_001013631	0.807887	-203	TTTGGCTG	-	NM_001002020	PUS1
NM_033109	0.807887	-38	TTCCGCGG	-	NM_001002019	PUS1
NM_145212	0.807887	32	TTTCGCCG	+	NM_004701	CCNB2
NM_025215	0.807887	-612	TTTGGGGG	-	NM_018427	RRN3
NM_001002020	0.807887	-544	TTTGGGGG	-	NM_014062	NOB1
NM_001002019	0.807887	-597	TTTGGGGG	-	NM_032351	MRPL45
NM_004701	0.807887	3	TTGGGCGG	-	NM_015956	MRPL4
NM_018427	0.807887	-839	TTTGGCCG	+	NM_146387	MRPL4
NM_014062	0.807887	36	TGTGGCGG	+	NM_020243	TOMM22
NM_032351	0.807887	38	TTCGGCGG	+	NM_018096	NLE1
NM_015956	0.807887	-696	TTTCGGGG	+	NM_032313	NOA1
NM_146387	0.807887	-696	TTTCGGGG	+	NM_033450	ABCC10
NM_020243	0.807887	-149	TTCGGCGG	-	NM_001968	EIF4E
NM_018096	0.767408	-168	TTTTTCGC	-	NM_016390	C9orf114
NM_032313	0.764789	-46	TTTTGCGT	-	NM_030581	WDR59
NM_033450	0.764789	-613	TTTTGCGA	-	NM_002903	RCVRN
NM_001968	0.764433	25	TTTCCTGG	+	NM_012140	SLC25A10
NM_016390	0.764433	-667	TTTGCTGG	+	NM_016581	ECSIT
NM_030581	0.764433	-478	TTAGCCGG	-	NM_018006	TRMU
NM_002903	0.764433	-537	GTTCCCGG	-	NM_000313	PROS1
NM_012140	0.764433	-737	TTTCCCAG	+	NM_005314	GRPR
NM_016581	0.764433	-740	TCTCCCGG	+
NM_018006	0.764433	-447	TTTGCCAG	-
NM_000313	0.748413	-410	TCTGTCGC	-
NM_005314	0.748413	-684	TTTCTAGC	+

## Sheet: Egr1
Name	Score	Position	Sequence	Strand	RefSeq mRNA Accession	Gene Symbol
NM_002718	0.988162	-49	CGCGTGGGCGG	+	NM_002718	PPP2R3A
NM_002184	0.974539	-861	TGCGTGGGTGT	-	NM_002184	IL6ST
NM_025182	0.970625	-31	TGCGGGGGCGG	+	NM_025182	FAM214B
NM_018421	0.970625	-59	TGCGGGGGCGT	+	NM_018421	TBC1D2
NM_014209	0.970625	-87	TGCGGGGGCGT	-	NM_014209	ETV2
NM_012482	0.960593	-734	TGTGTGGGCGT	+	NM_012482	ZNF281
NM_003676	0.960236	-14	GGCGTGGGCGG	-	NM_003676	DEGS1
NM_018841	0.958788	-247	CGCGGGGGCGG	+	NM_018841	GNG12
NM_033224	0.958788	-153	CGCGGGGGCGG	+	NM_033224	PURB
NM_001449	0.958788	21	CGCGGGGGCGG	-	NM_001449	FHL1
NM_016205	0.952788	-544	AGCGGGGGCGG	-	NM_016205	PDGFC
NM_021019	0.948755	-655	CGTGTGGGCGG	+	NM_021019	MYL6
NM_079423	0.948755	-655	CGTGTGGGCGG	+	NM_079423	MYL6
NM_013437	0.948391	-698	AGCGTGGGAGT	+	NM_013437	LRP12
NM_007223	0.948391	-185	AGCGTGGGAGG	-	NM_007223	GPR176
NM_006024	0.936861	12	CCCGTGGGCGG	+	NM_006024	TAX1BP1
NM_006622	0.936853	-343	TGCGGGGGAGG	+	NM_006622	PLK2
NM_012281	0.936853	-153	TGCGGGGGAGG	-	NM_012281	KCND2
NM_203329	0.933326	-95	CGCGGGGGTGG	+	NM_203329	CD59
NM_000611	0.933326	-95	CGCGGGGGTGG	+	NM_000611	CD59
NM_203331	0.933326	-95	CGCGGGGGTGG	+	NM_203331	CD59
NM_203330	0.933326	-95	CGCGGGGGTGG	+	NM_203330	CD59
NM_006832	0.933326	-193	CGCGGGGGTGG	-	NM_006832	FERMT2
NM_005928	0.933326	-99	CGCGGGGGTGG	-	NM_005928	MFGE8
NM_012288	0.932939	-178	TACGGGGGCGG	-	NM_012288	TRAM2
NM_000851	0.931218	-514	TGTGTAGGCGG	+	NM_000851	GSTM5
NM_005451	0.931218	-15	TGTGGGGGCGG	+	NM_005451	PDLIM7
NM_203352	0.931218	-15	TGTGGGGGCGG	+	NM_203352	PDLIM7
NM_213636	0.931218	-15	TGTGGGGGCGG	+	NM_213636	PDLIM7
NM_002473	0.931218	-532	TGTGGGGGCGG	-	NM_002473	MYH9
NM_002293	0.930862	-222	GGCGGGGGCGG	-	NM_002293	LAMC1
NM_203459	0.930862	-725	GGCGGGGGCGG	+	NM_203459	CAMSAP2
NM_018067	0.930862	-179	GGCGGGGGCGG	+	NM_018067	MAP7D1
NM_001839	0.930862	22	GGCGGGGGCGG	+	NM_001839	CNN3
NM_016836	0.930862	-77	GGCGGGGGCGG	-	NM_016836	RBMS1
NM_002210	0.930862	-300	GGCGGGGGCGG	-	NM_002210	ITGAV
NM_001664	0.930862	-589	GGCGGGGGCGG	+	NM_001664	RHOA
NM_015103	0.930862	-96	GGCGGGGGCGG	-	NM_015103	PLXND1
NM_007118	0.930862	31	GGCGGGGGCGG	-	NM_007118	TRIO
NM_183373	0.930862	-657	GGCGGGGGCGG	+	NM_183373	PXDC1
NM_133376	0.930862	-127	GGCGGGGGCGG	+	NM_133376	ITGB1
NM_000235	0.930862	-156	TGCGTAGGCGA	+	NM_000235	LIPA
NM_025140	0.930862	-508	GGCGGGGGCGG	-	NM_025140	CCDC92
NM_001102	0.930862	14	GGCGGGGGCGG	-	NM_001102	ACTN1
NM_183006	0.930862	-53	GGCGGGGGCGG	-	NM_183006	DLGAP4
NM_006097	0.930862	-2	GGCGGGGGCGG	-	NM_006097	MYL9
NM_181526	0.930862	-2	GGCGGGGGCGG	-	NM_181526	MYL9
NM_198576	0.929413	-571	CGCGGAGGCGG	-	NM_198576	AGRN
NM_000104	0.929413	-921	CGCGGAGGCGG	-	NM_000104	CYP1B1
NM_001048	0.926821	-257	TGTGTGGGAGT	+	NM_001048	SST
NM_001543	0.925015	-922	CACGTGGGTGG	-	NM_001543	NDST1
NM_002318	0.925015	-80	CGCGGGGGAGG	-	NM_002318	LOXL2
NM_183047	0.925015	-882	CGCGGGGGAGG	+	NM_183047	ZMYND8
NM_012408	0.925015	-882	CGCGGGGGAGG	+	NM_012408	ZMYND8
NM_018999	0.923413	-237	AGCGGAGGCGG	+	NM_018999	CCSER2
NM_014384	0.923413	-214	AGCGGAGGCGG	-	NM_014384	ACAD8
NM_015435	0.922551	-441	GACGTGGGCGG	-	NM_015435	RNF19A
NM_013943	0.921102	-22	CACGGGGGCGT	-	NM_013943	CLIC4
NM_004926	0.920829	-13	GGTGTGGGCGG	-	NM_004926	ZFP36L1
NM_021194	0.919381	-881	CGTGGGGGCGG	-	NM_021194	SLC30A1
NM_024692	0.919016	-400	AACGTGGGTGT	+	NM_024692	CLIP4
NM_014599	0.919016	-81	AGCGGGGGAGG	+	NM_014599	MAGED2
NM_201222	0.919016	-777	AGCGGGGGAGG	+	NM_201222	MAGED2
NM_001008211	0.909292	-311	TCTGTGGGCGG	+	NM_001008211	OPTN
NM_001008212	0.909292	-311	TCTGTGGGCGG	+	NM_001008212	OPTN
NM_021980	0.909292	-311	TCTGTGGGCGG	+	NM_021980	OPTN
NM_001008213	0.909292	-311	TCTGTGGGCGG	+	NM_001008213	OPTN
NM_003255	0.909292	-490	TCTGTGGGCGG	-	NM_003255	TIMP2
NM_198321	0.907486	-95	CCCGGGGGCGG	+	NM_198321	GALNT10
NM_021943	0.907486	-551	CCCGGGGGCGT	-	NM_021943	ZFAND3
NM_004273	0.907486	-208	CCCGGGGGCGG	+	NM_004273	CHST3
NM_002292	0.9054	-860	GGCGGGGGTGG	-	NM_002292	LAMB2
NM_014286	0.9054	-429	GGCGGGGGTGG	+	NM_014286	NCS1
NM_001845	0.904375	-75	TGCGCGGGCGG	-	NM_001845	COL4A1
NM_002826	0.90417	-113	CGCGGGAGCGG	-	NM_002826	QSOX1
NM_001004128	0.90417	-113	CGCGGGAGCGG	-	NM_001004128	QSOX1
NM_003190	0.903089	-792	CCCGTGGGAGT	-	NM_003190	TAPBP
NM_172209	0.903089	-792	CCCGTGGGAGT	-	NM_172209	TAPBP
NM_172208	0.903089	-792	CCCGTGGGAGT	-	NM_172208	TAPBP
NM_178229	0.901487	-933	GGCGGAGGCGG	-	NM_178229	IQGAP3
NM_001204	0.901487	-67	GGCGGAGGCGG	+	NM_001204	BMPR2
NM_001017974	0.901487	-730	GGCGGAGGCGG	-	NM_001017974	P4HA2
NM_005012	0.897446	-183	TGTGGGGGAGG	+	NM_005012	ROR1
NM_006223	0.897446	-412	TGTGTAGGAGG	+	NM_006223	PIN4
NM_001031716	0.897089	-229	GGCGGGGGAGG	+	NM_001031716	NABP1
NM_003024	0.897089	-47	GGCGGGGGAGG	+	NM_003024	ITSN1
NM_001001132	0.897089	-47	GGCGGGGGAGG	+	NM_001001132	ITSN1
NM_181054	0.895859	-157	CACGTGAGCGT	+	NM_181054	HIF1A
NM_001530	0.895859	-157	CACGTGAGCGT	+	NM_001530	HIF1A
NM_005253	0.895641	-185	CGCGGAGGAGG	-	NM_005253	FOSL2
NM_032960	0.89392	-500	CGTGGGGGTGG	-	NM_032960	MAPKAPK2
NM_004759	0.89392	-500	CGTGGGGGTGG	-	NM_004759	MAPKAPK2
NM_033138	0.89392	-244	CGTGGGGGTGG	-	NM_033138	CALD1
NM_004342	0.89392	-244	CGTGGGGGTGG	-	NM_004342	CALD1
NM_033157	0.89392	-244	CGTGGGGGTGG	-	NM_033157	CALD1
NM_024649	0.892538	-28	CGCGAGGGCGG	+	NM_024649	BBS1
NM_005858	0.892538	-223	CGCGCGGGCGG	+	NM_005858	AKAP8
NM_017849	0.891455	-317	GGTGGGGGCGG	+	NM_017849	TMEM127
NM_003919	0.891455	-47	GGTGGGGGCGG	+	NM_003919	SGCE
NM_053027	0.890817	-274	CGGGTGGGCGT	+	NM_053027	MYLK
NM_016211	0.890817	-15	CGGGTGGGCGG	+	NM_016211	SEC31A
NM_014933	0.890817	-8	CGGGTGGGCGG	+	NM_014933	SEC31A
NM_016061	0.890547	-109	TGCGGGAGTGG	+	NM_016061	YPEL5
NM_015331	0.890006	-41	CGTGGAGGCGT	-	NM_015331	NCSTN
NM_031207	0.886538	-31	AGCGAGGGCGG	-	NM_031207	HYI
NM_006423	0.886538	-232	AGCGAGGGCGT	-	NM_006423	RABAC1
NM_004339	0.886538	-519	AGCGAGGGCGT	+	NM_004339	PTTG1IP
NM_014902	0.883831	-250	TCTGTGGGTGG	+	NM_014902	DLGAP4
NM_005780	0.882025	-162	CCCGGGGGTGG	+	NM_005780	LHFP
NM_004199	0.881736	-778	AGCCTGGGCGT	+	NM_004199	P4HA2
NM_001017973	0.881736	-778	AGCCTGGGCGT	+	NM_001017973	P4HA2
NM_018685	0.881736	-423	AGCCTGGGCGG	-	NM_018685	ANLN
NM_007271	0.880515	-443	TGTGTGAGTGT	-	NM_007271	STK38
NM_003186	0.879609	-17	AGTGGGGGAGG	+	NM_003186	TAGLN
NM_001001522	0.879609	-17	AGTGGGGGAGG	+	NM_001001522	TAGLN
NM_014372	0.87956	-39	GCCGGGGGCGG	+	NM_014372	RNF11
NM_183419	0.87956	-14	GCCGGGGGCGG	+	NM_183419	RNF19A
NM_001554	0.877193	-453	TGGGTGGGTGG	-	NM_001554	CYR61
NM_014234	0.877193	7	TGGGTGGGTGG	-	NM_014234	HSD17B8
NM_003127	0.876244	-303	GGCGGGAGCGT	+	NM_003127	SPTAN1
NM_014974	0.876244	-215	GGCGGGAGCGT	-	NM_014974	DIP2C
NM_001116	0.876244	8	GGCGGGAGCGG	+	NM_001116	ADCY9
NM_016201	0.875598	-372	TGCGTGTGTGT	-	NM_016201	AMOTL2
NM_000366	0.875598	-737	TGCGTGTGTGT	-	NM_000366	TPM1
NM_001018007	0.875598	-737	TGCGTGTGTGT	-	NM_001018007	TPM1
NM_001018006	0.875598	-737	TGCGTGTGTGT	-	NM_001018006	TPM1
NM_198859	0.874113	-571	TGCTTGGGTGG	-	NM_198859	PRICKLE2
NM_000127	0.874113	-78	TGCGTGGATGG	+	NM_000127	EXT1
NM_004838	0.872112	3	ACCGGAGGCGG	+	NM_004838	HOMER3
NM_022763	0.871298	-397	AATGTGGGAGT	+	NM_022763	FNDC3B
NM_022373	0.870199	-50	TGCAGGGGCGT	+	NM_022373	HERPUD2
NM_030799	0.868882	-599	TGAGTGGGAGT	-	NM_030799	YIPF5
NM_016343	0.868526	-601	GGCGTGGGGGG	-	NM_016343	CENPF
NM_012090	0.868079	-244	CCTGGGGGCGG	+	NM_012090	MACF1
NM_005930	0.867715	-839	GACGTAGGTGT	-	NM_005930	CTAGE5
NM_203356	0.867715	-13	GACGTAGGTGT	-	NM_203356	CTAGE5
NM_203355	0.867715	-839	GACGTAGGTGT	-	NM_203355	CTAGE5
NM_003082	0.865802	-553	TGCGTGGCAGG	+	NM_003082	SNAPC1
NM_005700	0.865356	-180	CGGGTGGGTGG	+	NM_005700	DPP3
NM_130443	0.865356	-180	CGGGTGGGTGG	+	NM_130443	DPP3
NM_000093	0.864969	-908	TAGGTGGGCGT	-	NM_000093	COL5A1
NM_152663	0.864707	-282	TCCGGGAGCGG	+	NM_152663	RALGPS2
NM_139076	0.864612	-107	GGCGCGGGCGG	-	NM_139076	FAM175A
NM_001029875	0.864612	-55	GGCGCGGGCGG	-	NM_001029875	RGS7BP
NM_004808	0.864612	-47	GGCGCGGGCGG	+	NM_004808	NMT2
NM_018075	0.864399	-261	AGCGGGAGAGG	-	NM_018075	ANO10
NM_014762	0.863163	-140	CGCGGCGGCGG	+	NM_014762	DHCR24
NM_017510	0.863163	-58	CGCGGCGGCGG	+	NM_017510	TMED9
NM_001018008	0.863163	-138	CGCGGCGGCGG	-	NM_001018008	TPM1
NM_007270	0.861888	-273	TACGTGGCCGT	-	NM_007270	FKBP9
NM_015994	0.861077	-604	AGCGCGGGTGG	+	NM_015994	ATP6V1D
NM_023927	0.860167	-90	TGTGTGGGCTG	-	NM_023927	GRAMD3
NM_001901	0.85976	-715	TATGTAGGAGT	-	NM_001901	CTGF
NM_002356	0.858361	-43	CGCGGGGGCCG	+	NM_002356	MARCKS
NM_000702	0.857326	-26	GGCGGGGGAGA	+	NM_000702	ATP1A2
NM_001723	0.854367	-918	AGTGTGAGAGT	-	NM_001723	DST
NM_174955	0.852362	-248	AGCTGGGGCGG	-	NM_174955	ATP2A3
NM_174953	0.852362	-248	AGCTGGGGCGG	-	NM_174953	ATP2A3
NM_018240	0.850234	-241	AGTGGAGGAGG	-	NM_018240	KIRREL
NM_001660	0.846869	-197	GGCGGAAGCGT	+	NM_001660	ARF4
NM_004090	0.844738	-727	TGCTGGGGTGG	-	NM_004090	DUSP3
NM_015493	0.842618	-723	CCTGGGGGTGG	-	NM_015493	KANK2
NM_002211	0.842472	-56	GGCGGGAGAGG	+	NM_002211	ITGB1
NM_004227	0.841236	-134	CCCGAGGGCGG	+	NM_004227	CYTH3
NM_006368	0.841236	-116	CCCGCGGGCGG	+	NM_006368	CREB3
NM_001696	0.839508	-120	TGGGTAGGAGG	-	NM_001696	ATP6V1E1
NM_175744	0.839151	-178	GGCGCGGGTGT	-	NM_175744	RHOC
NM_177433	0.837702	-84	CTCGGGGGTGG	-	NM_177433	MAGED2
NM_014840	0.83743	-660	GGGGTGGGTGG	+	NM_014840	NUAK1
NM_014905	0.836619	-643	GGTGGAGGTGG	-	NM_014905	GLS
NM_020443	0.836435	-509	CCCGTGGGCCT	-	NM_020443	NAV1
NM_001148	0.836192	-711	TGTGTGTGTGT	-	NM_001148	ANK2
NM_006396	0.835237	-375	GGCGCAGGCGG	-	NM_006396	SSSCA1
NM_017567	0.8329	-50	CGCGGGGGTCT	+	NM_017567	NAGK
NM_005578	0.830792	-120	TGTGGGGGCTG	+	NM_005578	LPP
NM_021202	0.828986	-691	CGCGGAGCCGT	+	NM_021202	TP53INP2
NM_203354	0.827881	-122	TGTGTGTGAGT	+	NM_203354	CTAGE5
NM_012264	0.826395	-707	TGTGTGGAAGT	+	NM_012264	TMEM184B
NM_170692	0.822811	-697	TCCTTGGGTGG	+	NM_170692	RASAL2
NM_004841	0.817757	-80	ATTGGGGGCGG	+	NM_004841	RASAL2
NM_018192	0.816512	-942	AGCCTGGGTGA	-	NM_018192	LEPREL1
NM_007124	0.816278	-110	CACGTGGTAGG	+	NM_007124	UTRN
NM_033668	0.810279	-799	AACCTGGGAGG	-	NM_033668	ITGB1
NM_002033	0.801417	-110	TGTGGAGGCAG	-	NM_002033	FUT4
NM_012219	0.796663	-151	GGCAGGGGAGG	+	NM_012219	MRAS
NM_018931	0.793436	-600	TCCTTAGGTGG	-	NM_018931	PCDHB11
NM_181897	0.765379	-780	TATGTAAGAGA	+	NM_181897	PPP2R3A
NM_016059	0.751265	-15	ACTCTGGGCGA	-	NM_016059	PPIL1

## Sheet: SP1
Name	Score	Position	Sequence	Strand	RefSeq mRNA Accession	Gene Symbol
NM_002718	1	-122	CCCCGCCCCC	-	NM_002718	PPP2R3A
NM_002184	1	-77	CCCCGCCCCC	-	NM_002184	IL6ST
NM_025182	1	-728	CCCCGCCCCC	-	NM_025182	FAM214B
NM_018421	1	-641	CCCCGCCCCC	-	NM_018421	TBC1D2
NM_014209	1	-176	CCCCGCCCCC	-	NM_014209	ETV2
NM_012482	1	-61	CCCCGCCCCC	-	NM_012482	ZNF281
NM_003676	1	-61	CCCCGCCCCC	-	NM_003676	DEGS1
NM_018841	1	-168	CCCCGCCCCC	+	NM_018841	GNG12
NM_033224	1	-168	CCCCGCCCCC	+	NM_033224	PURB
NM_001449	1	-621	CCCCGCCCCC	+	NM_001449	FHL1
NM_016205	1	-34	CCCCGCCCCC	-	NM_016205	PDGFC
NM_021019	1	-79	CCCCGCCCCC	+	NM_021019	MYL6
NM_079423	1	-178	CCCCGCCCCC	+	NM_079423	MYL6
NM_013437	1	-60	CCCCGCCCCC	+	NM_013437	LRP12
NM_007223	1	-302	CCCCGCCCCC	+	NM_007223	GPR176
NM_006024	1	-18	CCCCGCCCCC	+	NM_006024	TAX1BP1
NM_006622	1	-592	CCCCGCCCCC	-	NM_006622	PLK2
NM_012281	1	-81	CCCCGCCCCC	-	NM_012281	KCND2
NM_203329	1	-512	CCCCGCCCCC	-	NM_203329	CD59
NM_000611	1	-74	CCCCGCCCCC	-	NM_000611	CD59
NM_203331	1	-52	CCCCGCCCCC	+	NM_203331	CD59
NM_203330	1	-52	CCCCGCCCCC	+	NM_203330	CD59
NM_006832	1	-52	CCCCGCCCCC	+	NM_006832	FERMT2
NM_005928	1	-113	CCCCGCCCCC	-	NM_005928	MFGE8
NM_012288	1	-832	CCCCGCCCCC	-	NM_012288	TRAM2
NM_000851	1	-87	CCCCGCCCCC	+	NM_000851	GSTM5
NM_005451	1	-546	CCCCGCCCCC	-	NM_005451	PDLIM7
NM_203352	1	-150	CCCCGCCCCC	-	NM_203352	PDLIM7
NM_213636	1	-139	CCCCGCCCCC	-	NM_213636	PDLIM7
NM_002473	1	-252	CCCCGCCCCC	-	NM_002473	MYH9
NM_002293	1	-130	CCCCGCCCCC	-	NM_002293	LAMC1
NM_203459	1	-114	CCCCGCCCCC	+	NM_203459	CAMSAP2
NM_018067	1	-114	CCCCGCCCCC	+	NM_018067	MAP7D1
NM_001839	1	-504	CCCCGCCCCC	+	NM_001839	CNN3
NM_016836	1	-13	CCCCGCCCCC	-	NM_016836	RBMS1
NM_002210	1	12	CCCCGCCCCC	+	NM_002210	ITGAV
NM_001664	1	-47	CCCCGCCCCC	+	NM_001664	RHOA
NM_015103	1	-330	CCCCGCCCCC	-	NM_015103	PLXND1
NM_007118	1	-4	CCCCGCCCCC	+	NM_007118	TRIO
NM_183373	1	-4	CCCCGCCCCC	+	NM_183373	PXDC1
NM_133376	1	-50	CCCCGCCCCC	-	NM_133376	ITGB1
NM_000235	1	-50	CCCCGCCCCC	-	NM_000235	LIPA
NM_025140	0.996449	-180	CCCCTCCCCC	-	NM_025140	CCDC92
NM_001102	0.996449	-319	CCCCTCCCCC	+	NM_001102	ACTN1
NM_183006	0.996449	-569	CCCCTCCCCC	-	NM_183006	DLGAP4
NM_006097	0.996449	-734	CCCCTCCCCC	+	NM_006097	MYL9
NM_181526	0.996449	-349	CCCCTCCCCC	-	NM_181526	MYL9
NM_198576	0.996449	-551	CCCCTCCCCC	+	NM_198576	AGRN
NM_000104	0.996449	-738	CCCCTCCCCC	-	NM_000104	CYP1B1
NM_001048	0.996449	-442	CCCCTCCCCC	+	NM_001048	SST
NM_001543	0.996449	-442	CCCCTCCCCC	+	NM_001543	NDST1
NM_002318	0.996449	-252	CCCCTCCCCC	-	NM_002318	LOXL2
NM_183047	0.996449	-442	CCCCTCCCCC	+	NM_183047	ZMYND8
NM_012408	0.996449	-488	CCCCTCCCCC	+	NM_012408	ZMYND8
NM_018999	0.996449	-78	CCCCTCCCCC	-	NM_018999	CCSER2
NM_014384	0.996449	-774	CCCCTCCCCC	-	NM_014384	ACAD8
NM_015435	0.996449	-407	CCCCTCCCCC	-	NM_015435	RNF19A
NM_013943	0.996449	-57	CCCCTCCCCC	-	NM_013943	CLIC4
NM_004926	0.996449	-173	CCCCTCCCCC	-	NM_004926	ZFP36L1
NM_021194	0.996449	-127	CCCCTCCCCC	+	NM_021194	SLC30A1
NM_024692	0.996449	-879	CCCCTCCCCC	-	NM_024692	CLIP4
NM_014599	0.996449	-879	CCCCTCCCCC	-	NM_014599	MAGED2
NM_201222	0.973191	-764	CCCCCCCCCC	+	NM_201222	MAGED2
NM_001008211	0.972778	-156	CCCCGCCTCC	+	NM_001008211	OPTN
NM_001008212	0.972778	-52	CCCCGCCTCC	-	NM_001008212	OPTN
NM_021980	0.972778	-223	CCCCGCCTCC	-	NM_021980	OPTN
NM_001008213	0.972778	-165	CCCCGCCTCC	+	NM_001008213	OPTN
NM_003255	0.972778	-68	CCCCGCCTCC	+	NM_003255	TIMP2
NM_198321	0.972778	-61	CCCCGCCTCC	+	NM_198321	GALNT10
NM_021943	0.972778	-33	CCCCGCCTCC	+	NM_021943	ZFAND3
NM_004273	0.972778	-732	CCCCGCCTCC	+	NM_004273	CHST3
NM_002292	0.972778	-106	CCCCGCCTCC	-	NM_002292	LAMB2
NM_014286	0.972778	-145	CCCCGCCTCC	-	NM_014286	NCS1
NM_001845	0.972778	-238	CCCCGCCTCC	-	NM_001845	COL4A1
NM_002826	0.972778	14	CCCCGCCTCC	-	NM_002826	QSOX1
NM_001004128	0.969227	-121	CCCCTCCTCC	+	NM_001004128	QSOX1
NM_003190	0.969227	-38	CCCCTCCTCC	-	NM_003190	TAPBP
NM_172209	0.969227	-6	CCCCTCCTCC	+	NM_172209	TAPBP
NM_172208	0.969227	15	CCCCTCCTCC	-	NM_172208	TAPBP
NM_178229	0.969227	-108	CCCCTCCTCC	-	NM_178229	IQGAP3
NM_001204	0.96479	-106	CCCCGCCCAC	+	NM_001204	BMPR2
NM_001017974	0.96479	-340	CCCCGCCCAC	-	NM_001017974	P4HA2
NM_005012	0.961945	-34	CCCCGTCCCC	-	NM_005012	ROR1
NM_006223	0.961945	-70	CCCCGTCCCC	-	NM_006223	PIN4
NM_001031716	0.958395	-229	CCCCTTCCCC	+	NM_001031716	NABP1
NM_003024	0.958395	-709	CCCCTTCCCC	-	NM_003024	ITSN1
NM_001001132	0.958395	15	CCCCTTCCCC	-	NM_001001132	ITSN1
NM_181054	0.955169	-280	CCCCGCCCTC	-	NM_181054	HIF1A
NM_001530	0.955169	-25	CCCCGCCCTC	-	NM_001530	HIF1A
NM_005253	0.955169	-245	CCCCGCCCTC	-	NM_005253	FOSL2
NM_032960	0.955169	-25	CCCCGCCCTC	+	NM_032960	MAPKAPK2
NM_004759	0.953237	-882	CCCAGCCCCC	-	NM_004759	MAPKAPK2
NM_033138	0.953237	-358	CCCTGCCCCC	+	NM_033138	CALD1
NM_004342	0.953237	-288	CCCTGCCCCC	+	NM_004342	CALD1
NM_033157	0.953237	-86	CCCAGCCCCC	+	NM_033157	CALD1
NM_024649	0.953237	-577	CCCAGCCCCC	+	NM_024649	BBS1
NM_005858	0.953237	-252	CCCTGCCCCC	+	NM_005858	AKAP8
NM_017849	0.952267	-862	CCCCACCCCC	+	NM_017849	TMEM127
NM_003919	0.952267	-50	CCCCACCCCC	-	NM_003919	SGCE
NM_053027	0.952267	-246	CCCCACCCCC	+	NM_053027	MYLK
NM_016211	0.952267	-246	CCCCACCCCC	+	NM_016211	SEC31A
NM_014933	0.952267	-246	CCCCACCCCC	+	NM_014933	SEC31A
NM_016061	0.952267	-86	CCCCACCCCC	+	NM_016061	YPEL5
NM_015331	0.952267	-73	CCCCACCCCC	-	NM_015331	NCSTN
NM_031207	0.952267	-73	CCCCACCCCC	-	NM_031207	HYI
NM_006423	0.952267	-282	CCCCACCCCC	-	NM_006423	RABAC1
NM_004339	0.952267	-282	CCCCACCCCC	-	NM_004339	PTTG1IP
NM_014902	0.951618	-418	CCCCTCCCTC	+	NM_014902	DLGAP4
NM_005780	0.951618	-262	CCCCTCCCTC	-	NM_005780	LHFP
NM_004199	0.951618	-657	CCCCTCCCTC	+	NM_004199	P4HA2
NM_001017973	0.951618	-657	CCCCTCCCTC	+	NM_001017973	P4HA2
NM_018685	0.951618	-657	CCCCTCCCTC	+	NM_018685	ANLN
NM_007271	0.951618	-657	CCCCTCCCTC	+	NM_007271	STK38
NM_003186	0.95059	16	CTCCGCCCCC	-	NM_003186	TAGLN
NM_001001522	0.95059	-1	CTCCGCCCCC	+	NM_001001522	TAGLN
NM_014372	0.95059	-203	CTCCGCCCCC	-	NM_014372	RNF11
NM_183419	0.95059	7	CTCCGCCCCC	-	NM_183419	RNF19A
NM_001554	0.95059	7	CTCCGCCCCC	-	NM_001554	CYR61
NM_014234	0.95059	7	CTCCGCCCCC	-	NM_014234	HSD17B8
NM_003127	0.95059	7	CTCCGCCCCC	-	NM_003127	SPTAN1
NM_014974	0.95059	-444	CTCCGCCCCC	-	NM_014974	DIP2C
NM_001116	0.949687	-752	CCCTTCCCCC	-	NM_001116	ADCY9
NM_016201	0.949687	-78	CCCATCCCCC	-	NM_016201	AMOTL2
NM_000366	0.949687	16	CCCATCCCCC	-	NM_000366	TPM1
NM_001018007	0.949687	-392	CCCTTCCCCC	-	NM_001018007	TPM1
NM_001018006	0.949548	-137	CCCCGCCGCC	-	NM_001018006	TPM1
NM_198859	0.949548	-140	CCCCGCCGCC	+	NM_198859	PRICKLE2
NM_000127	0.949548	-341	CCCCGCCGCC	-	NM_000127	EXT1
NM_004838	0.947541	-34	CCCCGCCCCT	-	NM_004838	HOMER3
NM_022763	0.947541	-716	CCCCGCCCCT	+	NM_022763	FNDC3B
NM_022373	0.947541	-109	CCCCGCCCCT	-	NM_022373	HERPUD2
NM_030799	0.947541	-32	CCCCGCCCCG	+	NM_030799	YIPF5
NM_016343	0.947541	-32	CCCCGCCCCG	+	NM_016343	CENPF
NM_012090	0.947541	-370	CCCCGCCCCA	-	NM_012090	MACF1
NM_005930	0.94399	-148	CCCCTCCCCT	-	NM_005930	CTAGE5
NM_203356	0.94399	-910	CCCCTCCCCT	-	NM_203356	CTAGE5
NM_203355	0.94399	-44	CCCCTCCCCT	-	NM_203355	CTAGE5
NM_003082	0.94399	25	CCCCTCCCCA	-	NM_003082	SNAPC1
NM_005700	0.94399	-34	CCCCTCCCCG	-	NM_005700	DPP3
NM_130443	0.94399	-34	CCCCTCCCCG	-	NM_130443	DPP3
NM_000093	0.94399	-34	CCCCTCCCCG	-	NM_000093	COL5A1
NM_152663	0.94399	-154	CCCCTCCCCT	-	NM_152663	RALGPS2
NM_139076	0.94399	-947	CCCCTCCCCG	-	NM_139076	FAM175A
NM_001029875	0.943122	-181	CCCCGCTCCC	-	NM_001029875	RGS7BP
NM_004808	0.943122	-181	CCCCGCTCCC	-	NM_004808	NMT2
NM_018075	0.939571	-162	CCCCTCTCCC	+	NM_018075	ANO10
NM_014762	0.939571	40	CCCCTCTCCC	+	NM_014762	DHCR24
NM_017510	0.939571	40	CCCCTCTCCC	+	NM_017510	TMED9
NM_001018008	0.937981	-261	CCCCCCCCAC	+	NM_001018008	TPM1
NM_007270	0.931173	-469	CCCCTTCTCC	-	NM_007270	FKBP9
NM_015994	0.931173	-439	CCCCTTCTCC	-	NM_015994	ATP6V1D
NM_023927	0.927947	-193	CCCCGCCTTC	+	NM_023927	GRAMD3
NM_001901	0.927947	-65	CCCCGCCTTC	-	NM_001901	CTGF
NM_002356	0.926429	-494	CCCACCCCCC	-	NM_002356	MARCKS
NM_000702	0.923368	-613	CTCCGCCTCC	+	NM_000702	ATP1A2
NM_001723	0.923368	-727	CTCCGCCTCC	-	NM_001723	DST
NM_174955	0.923368	-347	CTCCGCCTCC	-	NM_174955	ATP2A3
NM_174953	0.922465	-156	CCCTTCCTCC	-	NM_174953	ATP2A3
NM_018240	0.919817	15	CTCCTCCTCC	-	NM_018240	KIRREL
NM_001660	0.919817	-152	CTCCTCCTCC	+	NM_001660	ARF4
NM_004090	0.919206	8	GCCCGCCCCC	-	NM_004090	DUSP3
NM_015493	0.919013	-583	CCCCTGCCCC	-	NM_015493	KANK2
NM_002211	0.918027	-52	CCCAGCCCAC	-	NM_002211	ITGB1
NM_004227	0.916454	-581	CCCCTCACCC	+	NM_004227	CYTH3
NM_006368	0.916454	-581	CCCCTCACCC	+	NM_006368	CREB3
NM_001696	0.908985	-368	CTCCTTCCCC	+	NM_001696	ATP6V1E1
NM_175744	0.907943	-17	CCCCTTCGCC	+	NM_175744	RHOC
NM_177433	0.905935	-399	CCCCTTCCCT	+	NM_177433	MAGED2
NM_014840	0.905067	-253	CCCCGTTCCC	-	NM_014840	NUAK1
NM_014905	0.902857	-864	CTCCACCCCC	+	NM_014905	GLS
NM_020443	0.902786	-52	CCCTGCCGCC	-	NM_020443	NAV1
NM_001148	0.902709	-503	CCCCGCCCTG	+	NM_001148	ANK2
NM_006396	0.901516	-349	CCCCTTTCCC	+	NM_006396	SSSCA1
NM_017567	0.899207	-604	CCCTCCCTCC	-	NM_017567	NAGK
NM_005578	0.899159	-169	CCCCTCCCTA	-	NM_005578	LPP
NM_021202	0.890805	38	CCCTGCCTAC	+	NM_021202	TP53INP2
NM_203354	0.888571	-603	CTCCCCCCAC	+	NM_203354	CTAGE5
NM_012264	0.888374	35	CCCTCTCCCC	+	NM_012264	TMEM184B
NM_170692	0.882264	-807	CCCCGTCTCT	-	NM_170692	RASAL2
NM_004841	0.882264	-376	CCCCGTCTCT	-	NM_004841	RASAL2
NM_018192	0.880213	-109	CCCCACCTTC	-	NM_018192	LEPREL1
NM_007124	0.865773	-609	CTCTGTCCCC	-	NM_007124	UTRN
NM_033668	0.859173	-2	CCCTTTCCCA	+	NM_033668	ITGB1
NM_002033	0.857701	-623	TCCCTCCTTC	+	NM_002033	FUT4
NM_012219	0.851285	-165	CACCGCCCAC	-	NM_012219	MRAS
NM_018931	0.820595	-886	CTCTTCCTCT	-	NM_018931	PCDHB11
NM_181897	0.811587	-793	TCCTACCTCC	-	NM_181897	PPP2R3A
NM_016059	0.793613	-29	CCCCTTTACC	+	NM_016059	PPIL1
