# Supplementary material for: Metabolic and protein interaction sub-networks controlling the proliferation rate of cancer cells and their impact on patient survival
Source: Sci Rep. 2013 Oct 24;3:3041. doi: 10.1038/srep03041 (PMC3807112; doi:10.1038/srep03041)
Supplement: Supplementary Information — S3 [file srep03041-s7.xls]

## Sheet: Sheet1
CMP-N-acetylneuraminate[g] + l2fn2m2masn[g] => CMP[g] + keratan sulfate I biosynthesis, precursor 1[g]	ENSG00000126091
UDP-N-acetylglucosamine[g] + keratan sulfate I biosynthesis, precursor 1[g] => UDP[g] + keratan sulfate I biosynthesis, precursor 2[g]	ENSG00000156966;ENSG00000170340;ENSG00000174684;ENSG00000175711;ENSG00000176383;ENSG00000177191;ENSG00000179913
UDP-galactose[g] + keratan sulfate I biosynthesis, precursor 2[g] => UDP[g] + keratan sulfate I biosynthesis, precursor 3[g]	ENSG00000086062;ENSG00000117411;ENSG00000158470;ENSG00000158850
UDP-N-acetylglucosamine[g] + keratan sulfate I biosynthesis, precursor 3[g] => UDP[g] + keratan sulfate I biosynthesis, precursor 4[g]	ENSG00000156966;ENSG00000170340;ENSG00000174684;ENSG00000175711;ENSG00000176383;ENSG00000177191;ENSG00000179913
PAPS[g] + keratan sulfate I biosynthesis, precursor 4[g] => PAP[g] + keratan sulfate I biosynthesis, precursor 5[g]	ENSG00000135702;ENSG00000140835;ENSG00000175040;ENSG00000183196
UDP-galactose[g] + keratan sulfate I biosynthesis, precursor 5[g] => UDP[g] + keratan sulfate I biosynthesis, precursor 6[g]	ENSG00000086062;ENSG00000117411;ENSG00000158470;ENSG00000158850
UDP-N-acetylglucosamine[g] + keratan sulfate I biosynthesis, precursor 6[g] => UDP[g] + keratan sulfate I biosynthesis, precursor 7[g]	ENSG00000156966;ENSG00000170340;ENSG00000174684;ENSG00000175711;ENSG00000176383;ENSG00000177191;ENSG00000179913
PAPS[g] + keratan sulfate I biosynthesis, precursor 7[g] => PAP[g] + keratan sulfate I biosynthesis, precursor 8[g]	ENSG00000135702;ENSG00000140835;ENSG00000175040;ENSG00000183196
UDP-galactose[g] + keratan sulfate I biosynthesis, precursor 8[g] => UDP[g] + keratan sulfate I biosynthesis, precursor 9[g]	ENSG00000086062;ENSG00000117411;ENSG00000158470;ENSG00000158850
UDP-N-acetylglucosamine[g] + keratan sulfate I biosynthesis, precursor 9[g] => UDP[g] + keratan sulfate I biosynthesis, precursor 10[g]	ENSG00000156966;ENSG00000170340;ENSG00000174684;ENSG00000175711;ENSG00000176383;ENSG00000177191;ENSG00000179913
PAPS[g] + keratan sulfate I biosynthesis, precursor 10[g] => PAP[g] + keratan sulfate I biosynthesis, precursor 11[g]	ENSG00000135702;ENSG00000140835;ENSG00000175040;ENSG00000183196
UDP-galactose[g] + keratan sulfate I biosynthesis, precursor 11[g] => UDP[g] + keratan sulfate I biosynthesis, precursor 12[g]	ENSG00000086062;ENSG00000117411;ENSG00000158470;ENSG00000158850
UDP-N-acetylglucosamine[g] + keratan sulfate I biosynthesis, precursor 12[g] => UDP[g] + keratan sulfate I biosynthesis, precursor 13[g]	ENSG00000156966;ENSG00000170340;ENSG00000174684;ENSG00000175711;ENSG00000176383;ENSG00000177191;ENSG00000179913
PAPS[g] + keratan sulfate I biosynthesis, precursor 13[g] => PAP[g] + keratan sulfate I biosynthesis, precursor 14[g]	ENSG00000135702;ENSG00000140835;ENSG00000175040;ENSG00000183196
UDP-galactose[g] + keratan sulfate I biosynthesis, precursor 14[g] => UDP[g] + keratan sulfate I biosynthesis, precursor 15[g]	ENSG00000086062;ENSG00000117411;ENSG00000158470;ENSG00000158850
UDP-N-acetylglucosamine[g] + keratan sulfate I biosynthesis, precursor 15[g] => UDP[g] + keratan sulfate I biosynthesis, precursor 16[g]	ENSG00000156966;ENSG00000170340;ENSG00000174684;ENSG00000175711;ENSG00000176383;ENSG00000177191;ENSG00000179913
PAPS[g] + keratan sulfate I biosynthesis, precursor 16[g] => PAP[g] + keratan sulfate I biosynthesis, precursor 17[g]	ENSG00000135702;ENSG00000140835;ENSG00000175040;ENSG00000183196
UDP-galactose[g] + keratan sulfate I biosynthesis, precursor 17[g] => UDP[g] + keratan sulfate I biosynthesis, precursor 18[g]	ENSG00000086062;ENSG00000117411;ENSG00000158470;ENSG00000158850
UDP-N-acetylglucosamine[g] + keratan sulfate I biosynthesis, precursor 18[g] => UDP[g] + keratan sulfate I biosynthesis, precursor 19[g]	ENSG00000156966;ENSG00000170340;ENSG00000174684;ENSG00000175711;ENSG00000176383;ENSG00000177191;ENSG00000179913
PAPS[g] + keratan sulfate I biosynthesis, precursor 19[g] => PAP[g] + keratan sulfate I biosynthesis, precursor 20[g]	ENSG00000135702;ENSG00000140835;ENSG00000175040;ENSG00000183196
UDP-galactose[g] + keratan sulfate I biosynthesis, precursor 20[g] => UDP[g] + keratan sulfate I biosynthesis, precursor 21[g]	ENSG00000086062;ENSG00000117411;ENSG00000158470;ENSG00000158850
UDP-N-acetylglucosamine[g] + keratan sulfate I biosynthesis, precursor 21[g] => UDP[g] + keratan sulfate I biosynthesis, precursor 22[g]	ENSG00000156966;ENSG00000170340;ENSG00000174684;ENSG00000175711;ENSG00000176383;ENSG00000177191;ENSG00000179913
PAPS[g] + keratan sulfate I biosynthesis, precursor 22[g] => PAP[g] + keratan sulfate I biosynthesis, precursor 23[g]	ENSG00000135702;ENSG00000140835;ENSG00000175040;ENSG00000183196
UDP-galactose[g] + keratan sulfate I biosynthesis, precursor 23[g] => UDP[g] + keratan sulfate I biosynthesis, precursor 24[g]	ENSG00000086062;ENSG00000117411;ENSG00000158470;ENSG00000158850
UDP-N-acetylglucosamine[g] + keratan sulfate I biosynthesis, precursor 24[g] => UDP[g] + keratan sulfate I biosynthesis, precursor 25[g]	ENSG00000156966;ENSG00000170340;ENSG00000174684;ENSG00000175711;ENSG00000176383;ENSG00000177191;ENSG00000179913
PAPS[g] + keratan sulfate I biosynthesis, precursor 25[g] => PAP[g] + keratan sulfate I biosynthesis, precursor 26[g]	ENSG00000135702;ENSG00000140835;ENSG00000175040;ENSG00000183196
UDP-galactose[g] + keratan sulfate I biosynthesis, precursor 26[g] => UDP[g] + keratan sulfate I biosynthesis, precursor 27[g]	ENSG00000086062;ENSG00000117411;ENSG00000158470;ENSG00000158850
UDP-N-acetylglucosamine[g] + keratan sulfate I biosynthesis, precursor 27[g] => UDP[g] + keratan sulfate I biosynthesis, precursor 28[g]	ENSG00000156966;ENSG00000170340;ENSG00000174684;ENSG00000175711;ENSG00000176383;ENSG00000177191;ENSG00000179913
PAPS[g] + keratan sulfate I biosynthesis, precursor 28[g] => PAP[g] + keratan sulfate I biosynthesis, precursor 29[g]	ENSG00000135702;ENSG00000140835;ENSG00000175040;ENSG00000183196
UDP-galactose[g] + keratan sulfate I biosynthesis, precursor 29[g] => UDP[g] + keratan sulfate I biosynthesis, precursor 30[g]	ENSG00000086062;ENSG00000117411;ENSG00000158470;ENSG00000158850
UDP-N-acetylglucosamine[g] + keratan sulfate I biosynthesis, precursor 30[g] => UDP[g] + keratan sulfate I biosynthesis, precursor 31[g]	ENSG00000156966;ENSG00000170340;ENSG00000174684;ENSG00000175711;ENSG00000176383;ENSG00000177191;ENSG00000179913
PAPS[g] + keratan sulfate I biosynthesis, precursor 31[g] => PAP[g] + keratan sulfate I biosynthesis, precursor 32[g]	ENSG00000135702;ENSG00000140835;ENSG00000175040;ENSG00000183196
UDP-galactose[g] + keratan sulfate I biosynthesis, precursor 32[g] => UDP[g] + keratan sulfate I biosynthesis, precursor 33[g]	ENSG00000086062;ENSG00000117411;ENSG00000158470;ENSG00000158850
UDP-N-acetylglucosamine[g] + keratan sulfate I biosynthesis, precursor 33[g] => UDP[g] + keratan sulfate I biosynthesis, precursor 34[g]	ENSG00000156966;ENSG00000170340;ENSG00000174684;ENSG00000175711;ENSG00000176383;ENSG00000177191;ENSG00000179913
PAPS[g] + keratan sulfate I biosynthesis, precursor 34[g] => PAP[g] + keratan sulfate I biosynthesis, precursor 35[g]	ENSG00000135702;ENSG00000140835;ENSG00000175040;ENSG00000183196
UDP-galactose[g] + keratan sulfate I biosynthesis, precursor 35[g] => UDP[g] + keratan sulfate I biosynthesis, precursor 36[g]	ENSG00000086062;ENSG00000117411;ENSG00000158470;ENSG00000158850
PAPS[g] + keratan sulfate I biosynthesis, precursor 36[g] => PAP[g] + keratan sulfate I[g]	ENSG00000122863;ENSG00000175264
keratan sulfate I[g] => keratan sulfate I[s]

## Sheet: Sheet2
H+[c] + NADPH[c] + O2[c] + arachidonate[c] => 7-HETE[c] + H2O[c] + NADP+[c]	ENSG00000021461;ENSG00000100197;ENSG00000106258;ENSG00000108242;ENSG00000130649;ENSG00000134716;ENSG00000137869;ENSG00000138061;ENSG00000138109;ENSG00000138115;ENSG00000140465;ENSG00000140505;ENSG00000142973;ENSG00000155016;ENSG00000160868;ENSG00000160870;ENSG00000167600;ENSG00000171903;ENSG00000186160;ENSG00000186204;ENSG00000186377;ENSG00000186526;ENSG00000197408;ENSG00000197446;ENSG00000197838…
H+[c] + NADPH[c] + O2[c] + arachidonate[c] => 8-HETE[c] + H2O[c] + NADP+[c]	ENSG00000021461;ENSG00000100197;ENSG00000106258;ENSG00000108242;ENSG00000130649;ENSG00000134716;ENSG00000137869;ENSG00000138061;ENSG00000138109;ENSG00000138115;ENSG00000140465;ENSG00000140505;ENSG00000142973;ENSG00000155016;ENSG00000160868;ENSG00000160870;ENSG00000167600;ENSG00000171903;ENSG00000186160;ENSG00000186204;ENSG00000186377;ENSG00000186526;ENSG00000197408;ENSG00000197446;ENSG00000197838…
H+[c] + NADPH[c] + O2[c] + arachidonate[c] => 9-HETE[c] + H2O[c] + NADP+[c]	ENSG00000021461;ENSG00000100197;ENSG00000106258;ENSG00000108242;ENSG00000130649;ENSG00000134716;ENSG00000137869;ENSG00000138061;ENSG00000138109;ENSG00000138115;ENSG00000140465;ENSG00000140505;ENSG00000142973;ENSG00000155016;ENSG00000160868;ENSG00000160870;ENSG00000167600;ENSG00000171903;ENSG00000186160;ENSG00000186204;ENSG00000186377;ENSG00000186526;ENSG00000197408;ENSG00000197446;ENSG00000197838…
H+[c] + NADPH[c] + O2[c] + arachidonate[c] => 10-HETE[c] + H2O[c] + NADP+[c]	ENSG00000021461;ENSG00000100197;ENSG00000106258;ENSG00000108242;ENSG00000130649;ENSG00000134716;ENSG00000137869;ENSG00000138061;ENSG00000138109;ENSG00000138115;ENSG00000140465;ENSG00000140505;ENSG00000142973;ENSG00000155016;ENSG00000160868;ENSG00000160870;ENSG00000167600;ENSG00000171903;ENSG00000186160;ENSG00000186204;ENSG00000186377;ENSG00000186526;ENSG00000197408;ENSG00000197446;ENSG00000197838…
H+[c] + NADPH[c] + O2[c] + arachidonate[c] => 11-HETE[c] + H2O[c] + NADP+[c]	ENSG00000021461;ENSG00000100197;ENSG00000106258;ENSG00000108242;ENSG00000130649;ENSG00000134716;ENSG00000137869;ENSG00000138061;ENSG00000138109;ENSG00000138115;ENSG00000140465;ENSG00000140505;ENSG00000142973;ENSG00000155016;ENSG00000160868;ENSG00000160870;ENSG00000167600;ENSG00000171903;ENSG00000186160;ENSG00000186204;ENSG00000186377;ENSG00000186526;ENSG00000197408;ENSG00000197446;ENSG00000197838…
H+[c] + NADPH[c] + O2[c] + arachidonate[c] => 13-HETE[c] + H2O[c] + NADP+[c]	ENSG00000021461;ENSG00000100197;ENSG00000106258;ENSG00000108242;ENSG00000130649;ENSG00000134716;ENSG00000137869;ENSG00000138061;ENSG00000138109;ENSG00000138115;ENSG00000140465;ENSG00000140505;ENSG00000142973;ENSG00000155016;ENSG00000160868;ENSG00000160870;ENSG00000167600;ENSG00000171903;ENSG00000186160;ENSG00000186204;ENSG00000186377;ENSG00000186526;ENSG00000197408;ENSG00000197446;ENSG00000197838…
H+[c] + NADPH[c] + O2[c] + arachidonate[c] => 16(R)-HETE[c] + H2O[c] + NADP+[c]	ENSG00000021461;ENSG00000100197;ENSG00000106258;ENSG00000108242;ENSG00000130649;ENSG00000134716;ENSG00000137869;ENSG00000138061;ENSG00000138109;ENSG00000138115;ENSG00000140465;ENSG00000140505;ENSG00000142973;ENSG00000155016;ENSG00000160868;ENSG00000160870;ENSG00000167600;ENSG00000171903;ENSG00000186160;ENSG00000186204;ENSG00000186377;ENSG00000186526;ENSG00000197408;ENSG00000197446;ENSG00000197838…
H+[c] + NADPH[c] + O2[c] + arachidonate[c] => 17-HETE[c] + H2O[c] + NADP+[c]	ENSG00000021461;ENSG00000100197;ENSG00000106258;ENSG00000108242;ENSG00000130649;ENSG00000134716;ENSG00000137869;ENSG00000138061;ENSG00000138109;ENSG00000138115;ENSG00000140465;ENSG00000140505;ENSG00000142973;ENSG00000155016;ENSG00000160868;ENSG00000160870;ENSG00000167600;ENSG00000171903;ENSG00000186160;ENSG00000186204;ENSG00000186377;ENSG00000186526;ENSG00000197408;ENSG00000197446;ENSG00000197838…
H+[c] + NADPH[c] + O2[c] + arachidonate[c] => 18-HETE[c] + H2O[c] + NADP+[c]	ENSG00000021461;ENSG00000100197;ENSG00000106258;ENSG00000108242;ENSG00000130649;ENSG00000134716;ENSG00000137869;ENSG00000138061;ENSG00000138109;ENSG00000138115;ENSG00000140465;ENSG00000140505;ENSG00000142973;ENSG00000155016;ENSG00000160868;ENSG00000160870;ENSG00000167600;ENSG00000171903;ENSG00000186160;ENSG00000186204;ENSG00000186377;ENSG00000186526;ENSG00000197408;ENSG00000197446;ENSG00000197838…
H+[c] + NADPH[c] + O2[c] + arachidonate[c] => 19(S)-HETE[c] + H2O[c] + NADP+[c]	ENSG00000021461;ENSG00000100197;ENSG00000106258;ENSG00000108242;ENSG00000130649;ENSG00000134716;ENSG00000137869;ENSG00000138061;ENSG00000138109;ENSG00000138115;ENSG00000140465;ENSG00000140505;ENSG00000142973;ENSG00000155016;ENSG00000160868;ENSG00000160870;ENSG00000167600;ENSG00000171903;ENSG00000186160;ENSG00000186204;ENSG00000186377;ENSG00000186526;ENSG00000197408;ENSG00000197446;ENSG00000197838…
H+[c] + NADPH[c] + O2[c] + arachidonate[c] => 20-hydroxy-arachidonate[c] + H2O[c] + NADP+[c]	ENSG00000162365;ENSG00000187048
5(S)-HETE[c] + H+[c] + NADPH[c] + O2[c] => 20-hydroxy-5S-HETE[c] + H2O[c] + NADP+[c]	ENSG00000171954;ENSG00000186115;ENSG00000186529
5,12-DiHETE[c] + H+[c] + NADPH[c] + O2[c] => 5,12,20-TriHETE[c] + H2O[c] + NADP+[c]	ENSG00000171954;ENSG00000186115;ENSG00000186529
H+[c] + NADPH[c] + O2[c] + arachidonate[c] => 15(R)-HETE[c] + H2O[c] + NADP+[c]	ENSG00000073756;ENSG00000095303
H+[c] + NADPH[c] + O2[c] + hepoxilin A3[c] => 20-OH-hepoxilin A3[c] + H2O[c] + NADP+[c]	ENSG00000171954;ENSG00000186115;ENSG00000186529
O2[c] + arachidonate[c] => 8(S)-HPETE[c]	ENSG00000108839
11,12-EET[c] + ATP[c] + CoA[c] + H+[c] + 2 H2O[c] + NAD+[c] + O2[c] => 9,10-epoxy-(6Z,12Z)-octadecadienoic acid[c] + AMP[c] + H2O2[c] + NADH[c] + PPi[c] + acetyl-CoA[c]	ENSG00000060971;ENSG00000072506;ENSG00000084754;ENSG00000087008;ENSG00000097021;ENSG00000101473;ENSG00000113790;ENSG00000119673;ENSG00000127884;ENSG00000130304;ENSG00000133835;ENSG00000136881;ENSG00000138029;ENSG00000138796;ENSG00000140284;ENSG00000143554;ENSG00000157426;ENSG00000161533;ENSG00000167107;ENSG00000167114;ENSG00000167315;ENSG00000168306;ENSG00000176715;ENSG00000177465;ENSG00000184227…
9,10-epoxy-(6Z,12Z)-octadecadienoic acid[c] + ATP[c] + CoA[c] + 2 H2O[c] + NAD+[c] + O2[c] => 7,8-epoxy-(4Z,10Z)-hexadecadienoic acid[c] + AMP[c] + H+[c] + H2O2[c] + NADH[c] + PPi[c] + acetyl-CoA[c]	ENSG00000060971;ENSG00000072506;ENSG00000084754;ENSG00000087008;ENSG00000097021;ENSG00000101473;ENSG00000113790;ENSG00000119673;ENSG00000127884;ENSG00000130304;ENSG00000133835;ENSG00000136881;ENSG00000138029;ENSG00000138796;ENSG00000140284;ENSG00000143554;ENSG00000157426;ENSG00000161533;ENSG00000167107;ENSG00000167114;ENSG00000167315;ENSG00000168306;ENSG00000176715;ENSG00000177465;ENSG00000184227…
7,8-epoxy-(4Z,10Z)-hexadecadienoic acid[c] + ATP[c] + CoA[c] + H+[c] + 2 H2O[c] + NAD+[c] + O2[c] => 5,6-epoxy-(8Z)-tetradecenoic acid[c] + AMP[c] + H2O2[c] + NADH[c] + PPi[c] + acetyl-CoA[c]	ENSG00000060971;ENSG00000072506;ENSG00000084754;ENSG00000087008;ENSG00000097021;ENSG00000101473;ENSG00000113790;ENSG00000119673;ENSG00000127884;ENSG00000130304;ENSG00000133835;ENSG00000136881;ENSG00000138029;ENSG00000138796;ENSG00000140284;ENSG00000143554;ENSG00000157426;ENSG00000161533;ENSG00000167107;ENSG00000167114;ENSG00000167315;ENSG00000168306;ENSG00000176715;ENSG00000177465;ENSG00000184227…
14,15-EET[c] + ATP[c] + CoA[c] + H+[c] + 2 H2O[c] + NAD+[c] + O2[c] => 12,13-epoxy-(6Z,9Z)-octadecadienoic acid[c] + AMP[c] + H2O2[c] + NADH[c] + PPi[c] + acetyl-CoA[c]	ENSG00000060971;ENSG00000072506;ENSG00000084754;ENSG00000087008;ENSG00000097021;ENSG00000101473;ENSG00000113790;ENSG00000119673;ENSG00000127884;ENSG00000130304;ENSG00000133835;ENSG00000136881;ENSG00000138029;ENSG00000138796;ENSG00000140284;ENSG00000143554;ENSG00000157426;ENSG00000161533;ENSG00000167107;ENSG00000167114;ENSG00000167315;ENSG00000168306;ENSG00000176715;ENSG00000177465;ENSG00000184227…
12,13-epoxy-(6Z,9Z)-octadecadienoic acid[c] + ATP[c] + CoA[c] + 2 H2O[c] + NAD+[c] + O2[c] => 10,11-epoxy-(4Z,7Z)-hexadecadienoic acid[c] + AMP[c] + H+[c] + H2O2[c] + NADH[c] + PPi[c] + acetyl-CoA[c]	ENSG00000060971;ENSG00000072506;ENSG00000084754;ENSG00000087008;ENSG00000097021;ENSG00000101473;ENSG00000113790;ENSG00000119673;ENSG00000127884;ENSG00000130304;ENSG00000133835;ENSG00000136881;ENSG00000138029;ENSG00000138796;ENSG00000140284;ENSG00000143554;ENSG00000157426;ENSG00000161533;ENSG00000167107;ENSG00000167114;ENSG00000167315;ENSG00000168306;ENSG00000176715;ENSG00000177465;ENSG00000184227…
10,11-epoxy-(4Z,7Z)-hexadecadienoic acid[c] + ATP[c] + CoA[c] + H+[c] + 2 H2O[c] + NAD+[c] + O2[c] => 8,9-epoxy-(5Z)-tetradecenoic acid[c] + AMP[c] + H2O2[c] + NADH[c] + PPi[c] + acetyl-CoA[c]	ENSG00000060971;ENSG00000072506;ENSG00000084754;ENSG00000087008;ENSG00000097021;ENSG00000101473;ENSG00000113790;ENSG00000119673;ENSG00000127884;ENSG00000130304;ENSG00000133835;ENSG00000136881;ENSG00000138029;ENSG00000138796;ENSG00000140284;ENSG00000143554;ENSG00000157426;ENSG00000161533;ENSG00000167107;ENSG00000167114;ENSG00000167315;ENSG00000168306;ENSG00000176715;ENSG00000177465;ENSG00000184227…
12(S)-HETE[c] + H+[c] + NADPH[c] + O2[c] => 12,20-diHETE[c] + H2O[c] + NADP+[c]	ENSG00000171954;ENSG00000186115;ENSG00000186529
6-oxo-prostaglandin E1[c] + 2 H+[c] + H2O[c] <=> 6-oxo-prostaglandin F1alpha[c] + H2O2[c]
arachidonate[c] + ethanolamine[c] => H2O[c] + anandamide[c]	ENSG00000117480
2-arachidonoylglycerol[c] + O2[c] => 12-hydroperoxyeicosatetraenoate-glyceryl-ester[c]	ENSG00000073756;ENSG00000095303
O2[c] + arachidonate[c] => 8-peroxy-(5Z,9E,11Z,14Z)-eicosatetraenoate[c] + H+[c]
8-peroxy-(5Z,9E,11Z,14Z)-eicosatetraenoate[c] + O2[c] + ascorbate[c] => 5,9-cyclo-6,8-cycloperoxy-12-hydroperoxy-(10E,14Z)-eicosadienoate[c] + monodehydroascorbate[c]
9-peroxy-(5Z,7E,11Z,14Z)-eicosatetraenoate[c] + O2[c] + ascorbate[c] => 9,11-cycloperoxy-5-hydroperoxy-(6E,14Z)-eicosadienoate[c] + monodehydroascorbate[c]
11-peroxy-(5Z,8Z,12E,14Z)-eicosatetraenoate[c] + O2[c] + ascorbate[c] => 9,11-cycloperoxy-15-hydroperoxy-(5Z,13E)-eicosadienoate[c] + monodehydroascorbate[c]
12-peroxy-(5Z,8Z,10E,14Z)-eicosatetraenoate[c] + O2[c] + ascorbate[c] => 11,15-cyclo-12,14-cycloperoxy-8-hydroperoxy-(5Z,9E)-eicosadienoate[c] + monodehydroascorbate[c]
2 O2[c] + dihomo-gamma-linolenate[c] => 15-HpETrE[c]	ENSG00000161905
2 DHA[c] + 3 O2[c] => 11-peroxy-docosahexaenoate[c] + 4-hydroperoxy-H4-neuroprostane[c] + H+[c]
2 DHA[c] + 3 O2[c] => 11-peroxy-docosahexaenoate[c] + 7-hydroperoxy-H4-neuroprostane[c] + H+[c]
2 DHA[c] + 3 O2[c] => 10-hydroperoxy-H4-neuroprostane[c] + 14-peroxy-docosahexaenoate[c] + H+[c]
2 DHA[c] + 3 O2[c] => 11-hydroperoxy-H4-neuroprostane[c] + 7-peroxy-docosahexaenoate[c] + H+[c]
2 DHA[c] + 3 O2[c] => 13-hydroperoxy-H4-neuroprostane[c] + 17-peroxy-docosahexaenoate[c] + H+[c]
10-peroxy-docosahexaenoate[c] + O2[c] + ascorbate[c] => 14-hydroperoxy-H4-neuroprostane[c] + monodehydroascorbate[c]
2 DHA[c] + 3 O2[c] => 14-peroxy-docosahexaenoate[c] + 17-hydroperoxy-H4-neuroprostane[c] + H+[c]
2 DHA[c] + 3 O2[c] => 16-peroxy-docosahexaenoate[c] + 20-hydroperoxy-H4-neuroprostane[c] + H+[c]
H+[c] + NADH[c] + O2[c] + provitamin D3[c] => 27alpha-hydroxy-7-dehydrocholesterol[c] + H2O[c] + NAD+[c]	ENSG00000135929
5beta-cholestane-3alpha,7alpha,12alpha,27-tetraol[c] + H+[c] + NADPH[c] + O2[c] => 5beta-cholestane-3alpha,7alpha,12alpha,27,27-pentaol[c] + H2O[c] + NADP+[c]	ENSG00000119723;ENSG00000130649;ENSG00000135929;ENSG00000145476
H+[c] + O2[c] + cholesterol[c] + 2 reduced adrenal ferredoxin[c] => 20-hydroxycholesterol[c] + H2O[c] + 2 oxidized adrenal ferredoxin[c]	ENSG00000140459
17alpha,20alpha-dihydroxycholesterol[c] + 4 H+[c] + 2 O2[c] + 4 reduced adrenal ferredoxin[c] => 17alpha-hydroxypregnenolone[c] + 3 H2O[c] + isocaproic-aldehyde[c] + 4 oxidized adrenal ferredoxin[c]	ENSG00000140459
20-hydroxycholesterol[c] + 2 H+[c] + O2[c] + 2 reduced adrenal ferredoxin[c] => 20alpha,22beta dihydroxycholesterol[c] + H2O[c] + 2 oxidized adrenal ferredoxin[c]	ENSG00000140459
H+[c] + NADPH[c] + O2[c] + pregnenolone[c] => 7alpha-hydroxypregnenolone[c] + H2O[c] + NADP+[c]	ENSG00000172817
H+[c] + NADPH[c] + O2[c] + cortisol[c] => 11beta-hydroxyandrost-4-ene-3,17-dione[c] + H2O[c] + NADP+[c] + acetate[c]	ENSG00000148795;ENSG00000160882;ENSG00000179142;ENSG00000197580
H+[c] + NADH[c] + O2[c] + allopregnanolone[c] => 21-hydroxyallopregnanolone[c] + H2O[c] + NAD+[c]	ENSG00000198457;ENSG00000231852;ENSG00000235134
H+[c] + NADPH[c] + O2[c] + estrone[c] => 16alpha-hydroxyestrone[c] + H2O[c] + NADP+[c]	ENSG00000021461;ENSG00000100197;ENSG00000106258;ENSG00000108242;ENSG00000130649;ENSG00000134716;ENSG00000137869;ENSG00000138061;ENSG00000138109;ENSG00000138115;ENSG00000140465;ENSG00000140505;ENSG00000142973;ENSG00000155016;ENSG00000160868;ENSG00000160870;ENSG00000167600;ENSG00000171903;ENSG00000186160;ENSG00000186204;ENSG00000186377;ENSG00000186526;ENSG00000197408;ENSG00000197446;ENSG00000197838…
H+[c] + NADPH[c] + O2[c] + calcidiol[c] => 23s,25-dihydroxyvitamin D3[c] + H2O[c] + NADP+[c]	ENSG00000019186;ENSG00000119723;ENSG00000130649;ENSG00000145476
23S,25,26-trihydroxyvitamin D3[c] + O2[c] => 25-hydroxyvitamin D3-26,23-lactol[c] + H2O2[c]	ENSG00000019186;ENSG00000119723;ENSG00000130649;ENSG00000145476
25-hydroxyvitamin D3-26,23-lactol[c] + O2[c] => 25-hydroxyvitamin D3-26,23-lactone[c] + H2O2[c]	ENSG00000019186;ENSG00000119723;ENSG00000130649;ENSG00000145476
NADPH[c] + O2[c] + calcitetrol[c] => 24-oxo-1alpha,25-dihydroxyvitamin D3[c] + H+[c] + H2O[c] + NADP+[c]	ENSG00000019186;ENSG00000119723;ENSG00000130649;ENSG00000145476
O2[c] + linoleate[c] => 9(S)-HPODE[c]
O2[c] + linoleate[c] => 11-HpODE[c]
H+[c] + NADPH[c] + O2[c] + linoleate[c] => 9(10)-EpOME[c] + H2O[c] + NADP+[c]	ENSG00000021461;ENSG00000100197;ENSG00000106258;ENSG00000108242;ENSG00000130649;ENSG00000134716;ENSG00000137869;ENSG00000138061;ENSG00000138109;ENSG00000138115;ENSG00000140465;ENSG00000140505;ENSG00000142973;ENSG00000155016;ENSG00000160868;ENSG00000160870;ENSG00000167600;ENSG00000171903;ENSG00000186160;ENSG00000186204;ENSG00000186377;ENSG00000186526;ENSG00000197408;ENSG00000197446;ENSG00000197838…
H+[c] + NADPH[c] + O2[c] + linoleate[c] => 12(13)-EpOME[c] + H2O[c] + NADP+[c]	ENSG00000021461;ENSG00000100197;ENSG00000106258;ENSG00000108242;ENSG00000130649;ENSG00000134716;ENSG00000137869;ENSG00000138061;ENSG00000138109;ENSG00000138115;ENSG00000140465;ENSG00000140505;ENSG00000142973;ENSG00000155016;ENSG00000160868;ENSG00000160870;ENSG00000167600;ENSG00000171903;ENSG00000186160;ENSG00000186204;ENSG00000186377;ENSG00000186526;ENSG00000197408;ENSG00000197446;ENSG00000197838…
NADPH[c] + O2[c] + leukotriene B5[c] => 20-hydroxy-LTB5[c] + H2O[c] + NADP+[c]	ENSG00000171954;ENSG00000186115;ENSG00000186529
15(R)-HEPE[c] + O2[c] => 5(S),6(S)-epoxy-15(R)-HEPE[c] + H2O[c]	ENSG00000012779
EPA[c] + H+[c] + NADPH[c] + O2[c] => H2O[c] + NADP+[c] + PGH3[c]	ENSG00000073756;ENSG00000095303;ENSG00000105254
L-carnitine[c] <=> L-carnitine[r]	ENSG00000197375
NADP+[c] + ethanol[c] => H+[c] + NADPH[c] + acetaldehyde[c]	ENSG00000117448
2 3-hydroxyanthranilate[c] + 4 O2[c] => 2 H+[c] + 2 H2O2[c] + 2 O2-[c] + cinnavalininate[c]	ENSG00000121691
O2[c] + melatonin[c] => formyl-N-acetyl-5-methoxykynurenamine[c]	ENSG00000131203;ENSG00000188676
O2[c] + serotonin[c] => formyl-5-hydroxykynurenamine[c]	ENSG00000131203;ENSG00000188676
H2O[c] + O2[c] + serotonin[c] => 5-hydroxyindoleacetaldehyde[c] + H2O2[c] + NH3[c]	ENSG00000069535;ENSG00000189221
NADPH[c] + O2[c] + homogentisate[c] => CO2[c] + H+[c] + H2O[c] + NADP+[c] + gentisate aldehyde[c]
O2[c] <=> O2[g]
1,2-dihydroxy-5-(methylthio)pent-1-en-3-one[c] + O2[c] => 3-(methylthio)propionic acid[c] + CO[c] + formate[c]	ENSG00000182551
H2O2[c] + thiocyanate[c] <=> H2O[c] + hypothiocyanite[c]	ENSG00000005381;ENSG00000083123;ENSG00000091140;ENSG00000115705;ENSG00000117592;ENSG00000121053;ENSG00000130508;ENSG00000147485;ENSG00000167419;ENSG00000248098
H+[c] + H2O[c] + hypochlorite[c] <=> H2O2[c] + chloride[c]	ENSG00000005381;ENSG00000115705;ENSG00000117592;ENSG00000121053;ENSG00000130508;ENSG00000147485;ENSG00000167419
5-hydroxyisourate[c] + H2O2[c] <=> H2O[c] + O2[c] + urate[c]
NADPH[c] + O2[c] + retinol[c] => 4-oxoretinol[c] + H+[c] + H2O[c] + NADP+[c]	ENSG00000095596
H+[c] + NADPH[c] + O2[c] + retinol[c] => 4-hydroxyvitamin A1[c] + H2O[c] + NADP+[c]	ENSG00000003137
4-OH-9-cis-retinal[c] + NADPH[c] + O2[c] => 4-oxo-9-cis-retinal[c] + H+[c] + H2O[c] + NADP+[c]	ENSG00000140505
H+[c] + NADPH[c] + O2[c] + retinoate[c] => 18-hydroxy-all-trans-retinoate[c] + H2O[c] + NADP+[c]	CYP3A;ENSG00000003137;ENSG00000021461;ENSG00000095596;ENSG00000100197;ENSG00000106258;ENSG00000108242;ENSG00000130649;ENSG00000134716;ENSG00000137869;ENSG00000138061;ENSG00000138115;ENSG00000140465;ENSG00000140505;ENSG00000142973;ENSG00000155016;ENSG00000160870;ENSG00000167600;ENSG00000171903;ENSG00000186160;ENSG00000186204;ENSG00000186377;ENSG00000186526;ENSG00000187048;ENSG00000197408;ENSG00000…
9-cis-retinoate[c] + NADPH[c] + O2[c] => 4-oxo-9-cis-retinoate[c] + H+[c] + H2O[c] + NADP+[c]	ENSG00000003137
13-cis-retinal[c] + H+[c] + NADPH[c] + O2[c] => 4-OH-13-cis-retinal[c] + H2O[c] + NADP+[c]	ENSG00000095596
13-cis-retinoate[c] + H+[c] + NADPH[c] + O2[c] => 5,6-epoxy-13-cis-retinoate[c] + H2O[c] + NADP+[c]
13-cis-retinoate[c] + H+[c] + NADPH[c] + O2[c] => 5,8-epoxy-13-cis-retinoate[c] + H2O[c] + NADP+[c]
H+[c] + NADPH[c] + O2[c] + retinoate[c] => 4-hydroxy-all-trans-retinoate[c] + H2O[c] + NADP+[c]	ENSG00000095596;ENSG00000160870
4-hydroxy-all-trans-retinoate[c] + NADPH[c] + O2[c] => 4-oxo-all-trans-retinoate[c] + H+[c] + H2O[c] + NADP+[c]	ENSG00000003137
H2O[c] + O2[c] + tryptamine[c] => H2O2[c] + NH3[c] + indole-3-acetaldehyde[c]	ENSG00000002726;ENSG00000069535;ENSG00000189221
5-hydroxykynurenamine[c] + O2[c] => 4,6-dihydroxyquinoline[c] + H2O2[c] + NH3[c]	ENSG00000069535;ENSG00000189221
O2[c] + phenylpyruvate[c] => 2-hydroxyphenylacetate[c] + CO2[c]	ENSG00000158104
O2[c] + hordenine[c] => H2O[c] + N,N-dimethyldopaminequinone[c]	ENSG00000077498
5,6-dihydroxyindole-2-carboxylate[c] + O2[c] => 5,6-indolequinone-2-carboxylate[c] + H2O2[c]	ENSG00000077498;ENSG00000107165
4-methyl-2-oxopentanoate[c] + O2[c] => CO2[c] + beta-hydroxy-beta-methylbutyrate[c]	ENSG00000179148;ENSG00000179477;ENSG00000188676
H2O[c] + O2[c] + spermine[c] => H2O2[c] + NH3[c] + spermine monoaldehyde[c]	ENSG00000002726;ENSG00000131471;ENSG00000131480
H2O[c] + O2[c] + spermine monoaldehyde[c] => H2O2[c] + NH3[c] + spermine dialdehyde[c]	ENSG00000002726;ENSG00000131471;ENSG00000131480
AKG[c] + 2 H+[c] + O2[c] + [protein]-L-lysine[c] => CO2[c] + H2O[c] + procollagen-5-hydroxy-L-lysine[c] + succinate[c]	ENSG00000083444;ENSG00000106397;ENSG00000152952;ENSG00000167123
H+[c] + NADPH[c] + O2[c] + benzo[a]pyrene[c] => H2O[c] + NADP+[c] + benzo[a]pyrene-9,10-oxide[c]	ENSG00000021461;ENSG00000106258;ENSG00000108242;ENSG00000138061;ENSG00000138109;ENSG00000138115;ENSG00000140465;ENSG00000160868;ENSG00000160870;ENSG00000165841
H+[c] + NADPH[c] + O2[c] + benzo[a]pyrene[c] => H2O[c] + NADP+[c] + benzo[a]pyrene-4,5-oxide[c]	ENSG00000021461;ENSG00000106258;ENSG00000108242;ENSG00000138061;ENSG00000138109;ENSG00000138115;ENSG00000140465;ENSG00000160868;ENSG00000160870;ENSG00000165841
H+[c] + NADPH[c] + O2[c] + benzo[a]pyrene-7,8-diol[c] => H2O[c] + NADP+[c] + benzo[a]pyrene-7,8-dihydrodiol-9,10-oxide[c]	ENSG00000021461;ENSG00000106258;ENSG00000108242;ENSG00000138061;ENSG00000138109;ENSG00000138115;ENSG00000140465;ENSG00000160868;ENSG00000160870;ENSG00000165841
9-hydroxybenzo[a]pyrene[c] + H+[c] + NADPH[c] + O2[c] => 9-hydroxybenzo[a]pyrene-4,5-oxide[c] + H2O[c] + NADP+[c]	ENSG00000021461;ENSG00000106258;ENSG00000108242;ENSG00000138061;ENSG00000138109;ENSG00000138115;ENSG00000140465;ENSG00000160868;ENSG00000160870;ENSG00000165841
H+[c] + NADPH[c] + O2[c] + aflatoxin B1[c] => H2O[c] + NADP+[c] + aflatoxin Q1[c]	ENSG00000021461;ENSG00000106258;ENSG00000160868;ENSG00000160870
H+[c] + NADPH[c] + O2[c] + aflatoxin B1[c] => H2O[c] + NADP+[c] + aflatoxin M1[c]	ENSG00000140505
H+[c] + NADPH[c] + O2[c] + aflatoxin M1[c] <=> H2O[c] + NADP+[c] + aflatoxin M1-8,9-epoxide[c]	ENSG00000021461;ENSG00000106258;ENSG00000108242;ENSG00000138061;ENSG00000138109;ENSG00000138115;ENSG00000140465;ENSG00000160868;ENSG00000160870;ENSG00000165841
H+[c] + NADPH[c] + O2[c] + aflatoxin B1[c] => H2O[c] + NADP+[c] + aflatoxin B1-endo-8,9-epoxide[c]	ENSG00000140505
7,12-dimethylbenz[a]anthracene[c] + H+[c] + NADPH[c] + O2[c] => 7-hydroxymethyl-12-methylbenz[a]anthracene[c] + H2O[c] + NADP+[c]	ENSG00000021461;ENSG00000106258;ENSG00000108242;ENSG00000138061;ENSG00000138109;ENSG00000138115;ENSG00000140465;ENSG00000160868;ENSG00000160870;ENSG00000165841
7,12-dimethylbenz[a]anthracene[c] + H+[c] + NADPH[c] + O2[c] => 7,12-dimethylbenz[a]anthracene 5,6-oxide[c] + H2O[c] + NADP+[c]	ENSG00000021461;ENSG00000106258;ENSG00000108242;ENSG00000138061;ENSG00000138109;ENSG00000138115;ENSG00000140465;ENSG00000160868;ENSG00000160870;ENSG00000165841
1-nitronaphthalene[c] + H+[c] + NADPH[c] + O2[c] => 1-nitronaphthalene-5,6-oxide[c] + H2O[c] + NADP+[c]	ENSG00000021461;ENSG00000106258;ENSG00000108242;ENSG00000138061;ENSG00000138109;ENSG00000138115;ENSG00000140465;ENSG00000160868;ENSG00000160870;ENSG00000165841
1-nitronaphthalene[c] + H+[c] + NADPH[c] + O2[c] => 1-nitronaphthalene-7,8-oxide[c] + H2O[c] + NADP+[c]	ENSG00000021461;ENSG00000106258;ENSG00000108242;ENSG00000138061;ENSG00000138109;ENSG00000138115;ENSG00000140465;ENSG00000160868;ENSG00000160870;ENSG00000165841
1,1-dichloroethylene[c] + H+[c] + NADPH[c] + O2[c] => 2,2-dichloroacetaldehyde[c] + H2O[c] + NADP+[c]	ENSG00000021461;ENSG00000106258;ENSG00000108242;ENSG00000138061;ENSG00000138109;ENSG00000138115;ENSG00000140465;ENSG00000160868;ENSG00000160870;ENSG00000165841
1,1-dichloroethylene[c] + H+[c] + NADPH[c] + O2[c] => H2O[c] + NADP+[c] + chloroacetyl chloride[c]	ENSG00000021461;ENSG00000106258;ENSG00000108242;ENSG00000138061;ENSG00000138109;ENSG00000138115;ENSG00000140465;ENSG00000160868;ENSG00000160870;ENSG00000165841
H+[c] + NADPH[c] + O2[c] + selenomethionine[c] => H2O[c] + NADP+[c] + selenomethionine-se-oxide[c]	ENSG00000007933;ENSG00000010932;ENSG00000076258;ENSG00000094963;ENSG00000117507;ENSG00000131781
H2O[c] + O2[c] + farnesylcysteine[c] => 2-trans,6-trans-farnesal[c] + H2O2[c] + cysteine[c]	ENSG00000116005
1-methylnicotinamide[c] + H2O[c] + O2[c] => H+[c] + H2O2[c] + N1-methyl-4-pyridone-5-carboxamide[c]	ENSG00000138356
1-methylnicotinamide[c] + H2O[c] + O2[c] => H+[c] + H2O2[c] + N1-methyl-2-pyridone-5-carboxamide[c]	ENSG00000138356
3-hydroxykynurenamine[c] + O2[c] => 4,8-dihydroxyquinoline[c] + H2O2[c] + NH3[c]	ENSG00000069535;ENSG00000189221
O2[c] + arachidonate[c] => 12(R)-HPETE[c]	ENSG00000179477
H2O[c] + N-acetylputrescine[c] + O2[c] => H2O2[c] + N4-acetylaminobutanal[c] + NH3[c]	ENSG00000069535;ENSG00000189221
D-proline[c] + O2[c] => 1-pyrroline-2-carboxylate[c] + H2O2[c]	ENSG00000110887
2,3-diketo-L-gulonate[c] + H2O2[c] => oxalate[c] + threonate[c]
2 4-coumarate[c] + O2[c] => 2 caffeate[c]	ENSG00000077498
H2O[c] + O2[c] + histamine[c] => H2O2[c] + NH3[c] + imidazole-4-acetaldehyde[c]	ENSG00000002726;ENSG00000131480
H+[c] + NADPH[c] + O2[c] + trimethylamine[c] => H2O[c] + NADP+[c] + trimethylamine-N-oxide[c]	ENSG00000007933;ENSG00000010932;ENSG00000076258;ENSG00000094963;ENSG00000131781
AKG[c] + O2[c] + peptide-L-aspartate[c] <=> CO2[c] + peptide-3-hydroxy-L-aspartate[c] + succinate[c]	ENSG00000166135;ENSG00000198363
H2O[c] + dehydroascorbic acid[c] + peptidylamidoglycolate[c] <=> O2[c] + ascorbate[c] + peptidylglycine[c]	ENSG00000145730
H2O[c] + O2[c] + peptidyl-L-lysyl-peptide[c] => H2O2[c] + NH3[c] + peptidyl-allysyl-peptide[c]	ENSG00000113083
AKG[c] + H+[c] + O2[c] + procollagen-L-lysine[c] => CO2[c] + L-hydroxylysine[c] + succinate[c]	ENSG00000083444;ENSG00000106397;ENSG00000152952
H+[c] + N-methylputrescine[c] + O2[c] => 1-methylpyrrolinium[c] + H2O2[c] + NH3[c]	ENSG00000002726;ENSG00000131471;ENSG00000131480

## Sheet: Sheet3
(13Z)-docosenoyl-CoA[c] + malonyl-CoA[c] => 3-oxo-cis-15-tetracosaenoyl-CoA[c] + CO2[c] + CoA[c]	ENSG00000023041;ENSG00000054392;ENSG00000066322;ENSG00000087253;ENSG00000090971;ENSG00000097033;ENSG00000099904;ENSG00000100344;ENSG00000102030;ENSG00000102312;ENSG00000102383;ENSG00000103066;ENSG00000104219;ENSG00000106636;ENSG00000109065;ENSG00000110583;ENSG00000111684;ENSG00000121579;ENSG00000122390;ENSG00000123684;ENSG00000125505;ENSG00000133328;ENSG00000135372;ENSG00000136247;ENSG00000141446…
3-oxo-cis-15-tetracosaenoyl-CoA[c] + H+[c] + NADPH[c] => 3(S)-hydroxy-cis-15-tetracosaenoyl-CoA[c] + NADP+[c]	ENSG00000066322;ENSG00000072042;ENSG00000080511;ENSG00000087076;ENSG00000099377;ENSG00000100867;ENSG00000109854;ENSG00000112474;ENSG00000121039;ENSG00000138400;ENSG00000139988;ENSG00000145439;ENSG00000159692;ENSG00000160439;ENSG00000164039;ENSG00000167733;ENSG00000170426;ENSG00000170786;ENSG00000176387;ENSG00000183921;ENSG00000184860;ENSG00000186153;ENSG00000187134;ENSG00000196326;ENSG00000197894…
3(S)-hydroxy-cis-15-tetracosaenoyl-CoA[c] => H2O[c] + trans,cis-2,15-tetracosadienoyl-CoA[c]	ENSG00000066322;ENSG00000074696;ENSG00000163684;ENSG00000165996;ENSG00000188921;ENSG00000206527
H+[c] + NADPH[c] + trans,cis-2,15-tetracosadienoyl-CoA[c] => (15Z)-tetracosenoyl-CoA[c] + NADP+[c]	ENSG00000066322;ENSG00000106853;ENSG00000116133;ENSG00000128039;ENSG00000149084;ENSG00000205678
(15Z)-tetracosenoyl-CoA[p] + O2[p] => H2O2[p] + trans,cis-2,15-tetracosadienoyl-CoA[p]	ENSG00000161533
H2O[p] + trans,cis-2,15-tetracosadienoyl-CoA[p] => 3(S)-hydroxy-cis-15-tetracosaenoyl-CoA[p]	ENSG00000113790
3(S)-hydroxy-cis-15-tetracosaenoyl-CoA[p] + NAD+[p] => 3-oxo-cis-15-tetracosaenoyl-CoA[p] + H+[p] + NADH[p]	ENSG00000113790;ENSG00000133835
3-oxo-cis-15-tetracosaenoyl-CoA[p] + CoA[p] => (13Z)-docosenoyl-CoA[p] + acetyl-CoA[p]	ENSG00000060971;ENSG00000167306
(13Z)-docosenoyl-CoA[p] + O2[p] => H2O2[p] + trans,cis-2,13-docosadienoyl-CoA[p]	ENSG00000161533
H2O[p] + trans,cis-2,13-docosadienoyl-CoA[p] => 3(S)-hydroxy-13-cis-docosenoyl-CoA[p]	ENSG00000113790
3(S)-hydroxy-13-cis-docosenoyl-CoA[p] + NAD+[p] => 3-oxo-13cis-docosenoyl-CoA[p] + H+[p] + NADH[p]	ENSG00000113790;ENSG00000133835
3-oxo-13cis-docosenoyl-CoA[p] + CoA[p] => (11Z)-eicosenoyl-CoA[p] + acetyl-CoA[p]	ENSG00000060971;ENSG00000167306
(11Z)-eicosenoyl-CoA[p] + O2[p] => H2O2[p] + trans,cis-2,11-eicosadienoyl-CoA[p]	ENSG00000161533
H2O[p] + trans,cis-2,11-eicosadienoyl-CoA[p] => 3(S)-hydroxy-11-cis-eicosenoyl-CoA[p]	ENSG00000113790
3(S)-hydroxy-11-cis-eicosenoyl-CoA[p] + NAD+[p] => 3-oxo-11-cis-eicosenoyl-CoA[p] + H+[p] + NADH[p]	ENSG00000113790;ENSG00000133835
3-oxo-11-cis-eicosenoyl-CoA[p] + CoA[p] => acetyl-CoA[p] + oleoyl-CoA[p]	ENSG00000060971;ENSG00000167306
O2[p] + oleoyl-CoA[p] => H2O2[p] + trans,cis-octadeca-2,9-dienoyl-CoA[p]	ENSG00000161533
H2O[p] + trans,cis-octadeca-2,9-dienoyl-CoA[p] => (S)-3-hydroxyoleyleoyl-CoA[p]	ENSG00000113790
(S)-3-hydroxyoleyleoyl-CoA[p] + NAD+[p] => 3-oxooleoyl-CoA[p] + H+[p] + NADH[p]	ENSG00000113790;ENSG00000133835
3-oxooleoyl-CoA[p] + CoA[p] => 7-hexadecenoyl-CoA[p] + acetyl-CoA[p]	ENSG00000060971;ENSG00000167306
7-hexadecenoyl-CoA[p] + O2[p] => H2O2[p] + trans,cis-hexadeca-2,7-dienoyl-CoA[p]	ENSG00000161533
H2O[p] + trans,cis-hexadeca-2,7-dienoyl-CoA[p] => (S)-3-hydroxy-7-hexadecenoyl-CoA[p]	ENSG00000113790
(S)-3-hydroxy-7-hexadecenoyl-CoA[p] + NAD+[p] => 3-oxo-7-hexadecenoyl-CoA[p] + H+[p] + NADH[p]	ENSG00000113790;ENSG00000133835
3-oxo-7-hexadecenoyl-CoA[p] + CoA[p] => 5-tetradecenoyl-CoA[p] + acetyl-CoA[p]	ENSG00000060971;ENSG00000167306
5-tetradecenoyl-CoA[p] + O2[p] => H2O2[p] + trans,cis-myristo-2,5-dienoyl-CoA[p]	ENSG00000161533
H2O[p] + trans,cis-myristo-2,5-dienoyl-CoA[p] => cis-(3S)-hydroxytetradec-5-enoyl-CoA[p]	ENSG00000113790
NAD+[p] + cis-(3S)-hydroxytetradec-5-enoyl-CoA[p] => 3-oxomyrist-5-enoyl-CoA[p] + H+[p] + NADH[p]	ENSG00000113790;ENSG00000133835
3-oxomyrist-5-enoyl-CoA[p] + CoA[p] => (3Z)-dodecenoyl-CoA[p] + acetyl-CoA[p]	ENSG00000060971;ENSG00000167306
(2E)-dodecenoyl-CoA[p] <=> (3Z)-dodecenoyl-CoA[p]	ENSG00000113790

## Sheet: Sheet4
SMCFA-blood-pool[s] => 0.125 butyrate[s] + 0.125 decanoic acid[s] + 0.125 heptylic acid[s] + 0.125 hexanoic acid[s] + 0.125 nonanoic acid[s] + 0.125 octanoic acid[s] + 0.125 undecylic acid[s] + 0.125 valeric acid[s]
AMP[c] + PPi[c] + butyryl-CoA[c] <=> ATP[c] + CoA[c] + butyrate[c]	ENSG00000005187;ENSG00000066813;ENSG00000166743;ENSG00000183549;ENSG00000183747;ENSG00000215009
valeric acid[s] => valeric acid[c]	ENSG00000083807;ENSG00000113396;ENSG00000121769;ENSG00000130304;ENSG00000135218;ENSG00000140284;ENSG00000143554;ENSG00000145384;ENSG00000163586;ENSG00000164434;ENSG00000164687;ENSG00000167114;ENSG00000170231;ENSG00000170323;ENSG00000197416;ENSG00000205186
AMP[c] + PPi[c] + pentanoyl-CoA[c] <=> ATP[c] + CoA[c] + valeric acid[c]	ENSG00000005187;ENSG00000066813;ENSG00000166743;ENSG00000183549;ENSG00000183747;ENSG00000215009
pentanoyl-CoA[c] => pentanoyl-CoA[m]
hexanoic acid[s] => hexanoic acid[c]	ENSG00000083807;ENSG00000113396;ENSG00000121769;ENSG00000130304;ENSG00000135218;ENSG00000140284;ENSG00000143554;ENSG00000145384;ENSG00000163586;ENSG00000164434;ENSG00000164687;ENSG00000167114;ENSG00000170231;ENSG00000170323;ENSG00000197416;ENSG00000205186
AMP[c] + PPi[c] + hexanoyl-CoA[c] <=> ATP[c] + CoA[c] + hexanoic acid[c]	ENSG00000005187;ENSG00000066813;ENSG00000166743;ENSG00000183549;ENSG00000183747;ENSG00000215009
hexanoyl-CoA[c] => hexanoyl-CoA[m]
heptylic acid[s] => heptylic acid[c]	ENSG00000083807;ENSG00000113396;ENSG00000121769;ENSG00000130304;ENSG00000135218;ENSG00000140284;ENSG00000143554;ENSG00000145384;ENSG00000163586;ENSG00000164434;ENSG00000164687;ENSG00000167114;ENSG00000170231;ENSG00000170323;ENSG00000197416;ENSG00000205186
AMP[c] + PPi[c] + heptanoyl-CoA[c] <=> ATP[c] + CoA[c] + heptylic acid[c]	ENSG00000005187;ENSG00000066813;ENSG00000166743;ENSG00000183549;ENSG00000183747;ENSG00000215009
heptanoyl-CoA[c] <=> heptanoyl-CoA[m]
octanoic acid[s] => octanoic acid[c]	ENSG00000083807;ENSG00000113396;ENSG00000121769;ENSG00000130304;ENSG00000135218;ENSG00000140284;ENSG00000143554;ENSG00000145384;ENSG00000163586;ENSG00000164434;ENSG00000164687;ENSG00000167114;ENSG00000170231;ENSG00000170323;ENSG00000197416;ENSG00000205186
AMP[c] + PPi[c] + octanoyl-CoA[c] <=> ATP[c] + CoA[c] + octanoic acid[c]	ENSG00000005187;ENSG00000066813;ENSG00000166743;ENSG00000183549;ENSG00000183747;ENSG00000215009
nonanoic acid[s] => nonanoic acid[c]	ENSG00000083807;ENSG00000113396;ENSG00000121769;ENSG00000130304;ENSG00000135218;ENSG00000140284;ENSG00000143554;ENSG00000145384;ENSG00000163586;ENSG00000164434;ENSG00000164687;ENSG00000167114;ENSG00000170231;ENSG00000170323;ENSG00000197416;ENSG00000205186
AMP[c] + PPi[c] + nonanoyl-CoA[c] <=> ATP[c] + CoA[c] + nonanoic acid[c]	ENSG00000005187;ENSG00000066813;ENSG00000166743;ENSG00000183549;ENSG00000183747;ENSG00000215009
nonanoyl-CoA[c] => nonanoyl-CoA[m]
decanoic acid[s] => decanoic acid[c]	ENSG00000083807;ENSG00000113396;ENSG00000121769;ENSG00000130304;ENSG00000135218;ENSG00000140284;ENSG00000143554;ENSG00000145384;ENSG00000163586;ENSG00000164434;ENSG00000164687;ENSG00000167114;ENSG00000170231;ENSG00000170323;ENSG00000197416;ENSG00000205186
AMP[c] + PPi[c] + decanoyl-CoA[c] <=> ATP[c] + CoA[c] + decanoic acid[c]	ENSG00000005187;ENSG00000066813;ENSG00000166743;ENSG00000183549;ENSG00000183747;ENSG00000215009
decanoyl-CoA[c] => decanoyl-CoA[m]
undecylic acid[s] => undecylic acid[c]	ENSG00000083807;ENSG00000113396;ENSG00000121769;ENSG00000130304;ENSG00000135218;ENSG00000140284;ENSG00000143554;ENSG00000145384;ENSG00000163586;ENSG00000164434;ENSG00000164687;ENSG00000167114;ENSG00000170231;ENSG00000170323;ENSG00000197416;ENSG00000205186
AMP[c] + PPi[c] + undecanoyl-CoA[c] <=> ATP[c] + CoA[c] + undecylic acid[c]	ENSG00000005187;ENSG00000066813;ENSG00000166743;ENSG00000183549;ENSG00000183747;ENSG00000215009
undecanoyl-CoA[c] => undecanoyl-CoA[m]
SMCFA-blood-pool[x] <=> SMCFA-blood-pool[s]

## Sheet: Sheet5
keratan sulfate I[s] => keratan sulfate I[l]
H2O[l] + keratan sulfate I[l] => 6-deoxy-L-galactose[l] + keratan sulfate I, degradation product 1[l]	ENSG00000179163
H2O[l] + keratan sulfate I, degradation product 1[l] => [protein]-L-asparagine[l] + keratan sulfate I, degradation product 2[l]	ENSG00000038002
H2O[l] + keratan sulfate I, degradation product 2[l] => N-acetylglucosamine[l] + keratan sulfate I, degradation product 3[l]	ENSG00000167280
H2O[l] + keratan sulfate I, degradation product 3[l] => N-acetylneuraminate[l] + keratan sulfate I, degradation product 4[l]	ENSG00000064601;ENSG00000141012;ENSG00000170266;ENSG00000204386
H2O[l] + keratan sulfate I, degradation product 4[l] => keratan sulfate I, degradation product 5[l] + sulfate[l]	ENSG00000064601;ENSG00000141012;ENSG00000170266;ENSG00000204386
2 H2O[l] + keratan sulfate I, degradation product 5[l] => 2 galactose[l] + keratan sulfate I, degradation product 6[l]	ENSG00000064601;ENSG00000141012;ENSG00000170266;ENSG00000204386
H2O[l] + keratan sulfate I, degradation product 8[l] => galactose[l] + keratan sulfate I, degradation product 9[l]	ENSG00000064601;ENSG00000141012;ENSG00000170266;ENSG00000204386
H2O[l] + keratan sulfate I, degradation product 11[l] => galactose[l] + keratan sulfate I, degradation product 12[l]	ENSG00000064601;ENSG00000141012;ENSG00000170266;ENSG00000204386
H2O[l] + keratan sulfate I, degradation product 14[l] => galactose[l] + keratan sulfate I, degradation product 15[l]	ENSG00000064601;ENSG00000141012;ENSG00000170266;ENSG00000204386
H2O[l] + keratan sulfate I, degradation product 17[l] => galactose[l] + keratan sulfate I, degradation product 18[l]	ENSG00000064601;ENSG00000141012;ENSG00000170266;ENSG00000204386
H2O[l] + keratan sulfate I, degradation product 20[l] => galactose[l] + keratan sulfate I, degradation product 21[l]	ENSG00000064601;ENSG00000141012;ENSG00000170266;ENSG00000204386
H2O[l] + keratan sulfate I, degradation product 23[l] => galactose[l] + keratan sulfate I, degradation product 24[l]	ENSG00000064601;ENSG00000141012;ENSG00000170266;ENSG00000204386
H2O[l] + keratan sulfate I, degradation product 26[l] => galactose[l] + keratan sulfate I, degradation product 27[l]	ENSG00000064601;ENSG00000141012;ENSG00000170266;ENSG00000204386
H2O[l] + keratan sulfate I, degradation product 29[l] => galactose[l] + keratan sulfate I, degradation product 30[l]	ENSG00000064601;ENSG00000141012;ENSG00000170266;ENSG00000204386
H2O[l] + keratan sulfate I, degradation product 32[l] => galactose[l] + keratan sulfate I, degradation product 33[l]	ENSG00000064601;ENSG00000141012;ENSG00000170266;ENSG00000204386
H2O[l] + keratan sulfate I, degradation product 35[l] => galactose[l] + keratan sulfate I, degradation product 36[l]	ENSG00000064601;ENSG00000141012;ENSG00000170266;ENSG00000204386
H2O[l] + keratan sulfate I, degradation product 38[l] => galactose[l] + keratan sulfate I, degradation product 39[l]	ENSG00000064601;ENSG00000141012;ENSG00000170266;ENSG00000204386
H2O[l] + keratan sulfate I, degradation product 39[l] => N-acetylglucosamine[l] + keratan sulfate I, degradation product 40[l]	ENSG00000049860;ENSG00000213614
H2O[l] + keratan sulfate I, degradation product 40[l] => galactose[l] + keratan sulfate I, degradation product 41[l]	ENSG00000064601;ENSG00000141012;ENSG00000170266;ENSG00000204386
H2O[l] + keratan sulfate I, degradation product 41[l] => (alpha-D-mannosyl)2-beta-D-mannosyl-N-acetylglucosamine[l] + N-acetylglucosamine[l]	ENSG00000049860;ENSG00000213614

## Sheet: Sheet6
phytanic acid[s] => phytanic acid[c]
H2O[c] + formyl-CoA[c] => CoA[c] + formate[c]
AKG[p] + O2[p] + phytanoyl-CoA[p] => 2-hydroxyphytanoyl-CoA[p] + CO2[p] + succinate[p]	ENSG00000107537;ENSG00000131373
2-hydroxyphytanoyl-CoA[p] => 2(S)-pristanal[p] + formyl-CoA[p]	ENSG00000131373;ENSG00000182591
2(S)-pristanal[p] + H2O[p] + NAD+[p] => (2R,6S,10S)-pristanate[p] + H+[p] + NADH[p]	ENSG00000107537
(2R,6S,10S)-pristanate[p] + ATP[p] + CoA[p] <=> (2S)-pristanoyl-CoA[p] + AMP[p] + PPi[p]	ENSG00000068366;ENSG00000103740;ENSG00000123983;ENSG00000130304;ENSG00000130377;ENSG00000140284;ENSG00000143554;ENSG00000151726;ENSG00000157426;ENSG00000164398;ENSG00000167107;ENSG00000167114;ENSG00000176715;ENSG00000197142
(2S)-pristanoyl-CoA[p] + O2[p] => H2O2[p] + trans-2,3-dehydropristanoyl-CoA[p]	ENSG00000087008;ENSG00000161533;ENSG00000168306
H2O[p] + trans-2,3-dehydropristanoyl-CoA[p] => 3-hydroxypristanoyl-CoA[p]	ENSG00000084754;ENSG00000113790;ENSG00000127884;ENSG00000133835
3-hydroxypristanoyl-CoA[p] + NAD+[p] => 3-ketopristanoyl-CoA[p] + H+[p] + NADH[p]	ENSG00000072506;ENSG00000113790;ENSG00000133835;ENSG00000138796
3-ketopristanoyl-CoA[p] + CoA[p] => 4,8,12-trimethyltridecanoyl-CoA[p] + propanoyl-CoA[p]	ENSG00000060971;ENSG00000116171
4,8,12-trimethyltridecanoyl-CoA[p] + O2[p] => (4R,8R,12R)-trimethyl-(2E)-tridecenoyl-CoA[p] + H2O2[p]	ENSG00000087008;ENSG00000161533;ENSG00000168306
(4R,8R,12R)-trimethyl-(2E)-tridecenoyl-CoA[p] + H2O[p] => 3(R)-hydroxy-(4R,8R,12R)-trimethyl-tridecanoyl-CoA[p]	ENSG00000084754;ENSG00000113790;ENSG00000127884
3(R)-hydroxy-(4R,8R,12R)-trimethyl-tridecanoyl-CoA[p] + NAD+[p] => 3-oxo-(4R,8R,12R)-trimethyl-tridecanoyl-CoA[p] + H+[p] + NADH[p]	ENSG00000072506;ENSG00000113790;ENSG00000133835;ENSG00000138796
3-oxo-(4R,8R,12R)-trimethyl-tridecanoyl-CoA[p] + CoA[p] => (2R,6R,10R)-trimethyl-hendecanoyl-CoA[p] + acetyl-CoA[p]	ENSG00000060971;ENSG00000138029;ENSG00000167315
(2R,6R,10R)-trimethyl-hendecanoyl-CoA[p] => (2S,6R,10R)-trimethyl-hendecanoyl-CoA[p]	ENSG00000242110
(2S,6R,10R)-trimethyl-hendecanoyl-CoA[p] + O2[p] => (2S,6R,10R)-trimethyl-(2E)-hendecenoyl-CoA[p] + H2O2[p]	ENSG00000087008;ENSG00000161533;ENSG00000168306
(2S,6R,10R)-trimethyl-(2E)-hendecenoyl-CoA[p] + H2O[p] => 3(R)-hydroxy-(2S,6R,10)-trimethyl-hendecanoyl-CoA[p]	ENSG00000084754;ENSG00000113790;ENSG00000127884
3(R)-hydroxy-(2S,6R,10)-trimethyl-hendecanoyl-CoA[p] + NAD+[p] => 3-oxo-(2S,6R,10R)-trimethyl-hendecanoyl-CoA[p] + H+[p] + NADH[p]	ENSG00000072506;ENSG00000113790;ENSG00000133835;ENSG00000138796
3-oxo-(2S,6R,10R)-trimethyl-hendecanoyl-CoA[p] + CoA[p] => 4(R),8-dimethyl-nonanoyl-CoA[p] + propanoyl-CoA[p]	ENSG00000060971
4(R),8-dimethyl-nonanoyl-CoA[c] <=> 4(R),8-dimethyl-nonanoyl-CoA[p]
4(R),8-dimethyl-nonanoyl-CoA[m] + L-carnitine[m] <=> 4,8-dimethylnonanoylcarnitine[m] + CoA[m]
4,8-dimethylnonanoylcarnitine[c] + L-carnitine[m] <=> 4,8-dimethylnonanoylcarnitine[m] + L-carnitine[c]
4(R),8-dimethyl-nonanoyl-CoA[c] + L-carnitine[c] <=> 4,8-dimethylnonanoylcarnitine[c] + CoA[c]
4(R),8-dimethyl-nonanoyl-CoA[m] + FAD[m] => 4(R),8-dimethyl-trans-2-nonenoyl-CoA[m] + FADH2[m]	ENSG00000115361;ENSG00000117054;ENSG00000196177
4(R),8-dimethyl-trans-2-nonenoyl-CoA[m] + H2O[m] => 3(S)-hydroxy-4(R),8-dimethyl-nonanoyl-CoA[m]	ENSG00000084754;ENSG00000113790;ENSG00000127884;ENSG00000138029
3(S)-hydroxy-4(R),8-dimethyl-nonanoyl-CoA[m] + NAD+[m] => 3-oxo-4(R),8-dimethyl-nonanoyl-CoA[m] + H+[m] + NADH[m]	ENSG00000072506;ENSG00000084754;ENSG00000113790;ENSG00000133835;ENSG00000138029;ENSG00000138796
3-oxo-4(R),8-dimethyl-nonanoyl-CoA[m] + CoA[m] => 2(R),6-dimethyl-heptanoyl-CoA[m] + acetyl-CoA[m]	ENSG00000060971;ENSG00000084754;ENSG00000138029;ENSG00000167315
2(R),6-dimethyl-heptanoyl-CoA[m] => 2(S),6-dimethyl-heptanoyl-CoA[m]	ENSG00000242110
formyl-CoA[c] <=> formyl-CoA[p]
succinate[c] <=> succinate[p]
phytanic acid[x] <=> phytanic acid[s]

## Sheet: Sheet7
docosanoyl-CoA[c] + malonyl-CoA[c] => 3-oxotetracosanoyl-CoA[c] + CO2[c] + CoA[c]	ENSG00000023041;ENSG00000054392;ENSG00000087253;ENSG00000090971;ENSG00000097033;ENSG00000099904;ENSG00000100344;ENSG00000102030;ENSG00000102312;ENSG00000102383;ENSG00000103066;ENSG00000104219;ENSG00000106636;ENSG00000109065;ENSG00000110583;ENSG00000111684;ENSG00000121579;ENSG00000122390;ENSG00000123684;ENSG00000125505;ENSG00000133328;ENSG00000135372;ENSG00000136247;ENSG00000141446;ENSG00000143797…
3-oxotetracosanoyl-CoA[c] + H+[c] + NADPH[c] => 3-hydroxytetracosanoyl-CoA[c] + NADP+[c]	ENSG00000072042;ENSG00000080511;ENSG00000087076;ENSG00000099377;ENSG00000100867;ENSG00000109854;ENSG00000112474;ENSG00000121039;ENSG00000138400;ENSG00000139988;ENSG00000145439;ENSG00000159692;ENSG00000160439;ENSG00000164039;ENSG00000167733;ENSG00000170426;ENSG00000170786;ENSG00000176387;ENSG00000183921;ENSG00000184860;ENSG00000186153;ENSG00000187134;ENSG00000196326;ENSG00000197894;ENSG00000198074…
3-hydroxytetracosanoyl-CoA[c] => (2E)-tetracosenoyl-CoA[c] + H2O[c]	ENSG00000074696;ENSG00000163684;ENSG00000165996;ENSG00000188921;ENSG00000206527;ENSG00000244486
(2E)-tetracosenoyl-CoA[c] + H+[c] + NADPH[c] => NADP+[c] + tetracosanoyl-CoA[c]	ENSG00000099797;ENSG00000125821
O2[p] + tetracosanoyl-CoA[p] => (2E)-tetracosenoyl-CoA[p] + H2O2[p]	ENSG00000161533
(2E)-tetracosenoyl-CoA[p] + H2O[p] => 3-hydroxytetracosanoyl-CoA[p]	ENSG00000113790
3-hydroxytetracosanoyl-CoA[p] + NAD+[p] => 3-oxotetracosanoyl-CoA[p] + H+[p] + NADH[p]	ENSG00000113790;ENSG00000133835
3-oxotetracosanoyl-CoA[p] + CoA[p] => acetyl-CoA[p] + docosanoyl-CoA[p]	ENSG00000060971;ENSG00000167306
O2[p] + docosanoyl-CoA[p] => (2E)-docosenoyl-CoA[p] + H2O2[p]	ENSG00000161533
(2E)-docosenoyl-CoA[p] + H2O[p] => 3-hydroxydocosanoyl-CoA[p]	ENSG00000113790
3-hydroxydocosanoyl-CoA[p] + NAD+[p] => 3-oxodocosanoyl-CoA[p] + H+[p] + NADH[p]	ENSG00000113790;ENSG00000133835
3-oxodocosanoyl-CoA[p] + CoA[p] => acetyl-CoA[p] + eicosanoyl-CoA[p]	ENSG00000060971;ENSG00000167306
O2[p] + eicosanoyl-CoA[p] => (2E)-eicosenoyl-CoA[p] + H2O2[p]	ENSG00000161533
(2E)-eicosenoyl-CoA[p] + H2O[p] => 3-hydroxyeicosanoyl-CoA[p]	ENSG00000113790
3-hydroxyeicosanoyl-CoA[p] + NAD+[p] => 3-oxoeicosanoyl-CoA[p] + H+[p] + NADH[p]	ENSG00000113790;ENSG00000133835
3-oxoeicosanoyl-CoA[p] + CoA[p] => acetyl-CoA[p] + stearoyl-CoA[p]	ENSG00000060971;ENSG00000167306
O2[p] + stearoyl-CoA[p] => (2E)-octadecenoyl-CoA[p] + H2O2[p]	ENSG00000161533
(2E)-octadecenoyl-CoA[p] + H2O[p] => 3-hydroxyoctadecanoyl-CoA[p]	ENSG00000113790
3-hydroxyoctadecanoyl-CoA[p] + NAD+[p] => 3-oxooctadecanoyl-CoA[p] + H+[p] + NADH[p]	ENSG00000113790;ENSG00000133835
3-oxooctadecanoyl-CoA[p] + CoA[p] => acetyl-CoA[p] + palmitoyl-CoA[p]	ENSG00000060971;ENSG00000167306

## Sheet: Sheet8
H2O[r] + PC-LD pool[r] => 2-lysolecithin pool[r] + fatty acid-LD-PC pool[r]	ENSG00000069764;ENSG00000100078;ENSG00000105499;ENSG00000116711;ENSG00000117215;ENSG00000123739;ENSG00000127472;ENSG00000138308;ENSG00000146070;ENSG00000158786;ENSG00000159337;ENSG00000163803;ENSG00000168907;ENSG00000168970;ENSG00000170890;ENSG00000184381;ENSG00000188089;ENSG00000188257;ENSG00000188784;ENSG00000243708
L-carnitine[c] + dodecanoylcarnitine[r] <=> L-carnitine[r] + dodecanoylcarnitine[c]	ENSG00000197375
CoA[r] + dodecanoylcarnitine[r] <=> L-carnitine[r] + lauroyl-CoA[r]	ENSG00000095321
L-carnitine[c] + tridecanoylcarnitine[r] <=> L-carnitine[r] + tridecanoylcarnitine[c]	ENSG00000197375
CoA[r] + tridecanoylcarnitine[r] <=> L-carnitine[r] + tridecanoyl-CoA[r]	ENSG00000095321
L-carnitine[c] + tetradecenoylcarnitine(5)[r] <=> L-carnitine[r] + tetradecenoylcarnitine(5)[c]	ENSG00000197375
(9E)-tetradecenoyl-CoA[r] + L-carnitine[r] <=> CoA[r] + tetradecenoylcarnitine(5)[r]	ENSG00000095321
L-carnitine[c] + tetradecenoylcarnitine(7)[r] <=> L-carnitine[r] + tetradecenoylcarnitine(7)[c]	ENSG00000197375
(7Z)-tetradecenoyl-CoA[r] + L-carnitine[r] <=> CoA[r] + tetradecenoylcarnitine(7)[r]	ENSG00000095321
L-carnitine[c] + tetradecenoylcarnitine(9)[r] <=> L-carnitine[r] + tetradecenoylcarnitine(9)[c]	ENSG00000197375
5-tetradecenoyl-CoA[r] + L-carnitine[r] <=> CoA[r] + tetradecenoylcarnitine(9)[r]	ENSG00000095321
L-carnitine[c] + pentadecanoylcarnitine[r] <=> L-carnitine[r] + pentadecanoylcarnitine[c]	ENSG00000197375
CoA[r] + pentadecanoylcarnitine[r] <=> L-carnitine[r] + pentadecanoyl-CoA[r]	ENSG00000095321
L-carnitine[c] + palmitoleoyl-carnitine[r] <=> L-carnitine[r] + palmitoleoyl-carnitine[c]	ENSG00000197375
CoA[r] + palmitoleoyl-carnitine[r] <=> L-carnitine[r] + palmitoleoyl-CoA[r]	ENSG00000095321
L-carnitine[c] + heptadecanoylcarnitine[r] <=> L-carnitine[r] + heptadecanoylcarnitine[c]	ENSG00000197375
CoA[r] + heptadecanoylcarnitine[r] <=> L-carnitine[r] + heptadecanoyl-CoA[r]	ENSG00000095321
L-carnitine[c] + heptadecenoylcarnitine(7)[r] <=> L-carnitine[r] + heptadecenoylcarnitine(7)[c]	ENSG00000197375
(10Z)-heptadecenoyl-CoA[r] + L-carnitine[r] <=> CoA[r] + heptadecenoylcarnitine(7)[r]	ENSG00000095321
L-carnitine[c] + heptadecenoylcarnitine(8)[r] <=> L-carnitine[r] + heptadecenoylcarnitine(8)[c]	ENSG00000197375
9-heptadecenoyl-CoA[r] + L-carnitine[r] <=> CoA[r] + heptadecenoylcarnitine(8)[r]	ENSG00000095321
L-carnitine[c] + octadecenoylcarnitine(5)[r] <=> L-carnitine[r] + octadecenoylcarnitine(5)[c]	ENSG00000197375
(13Z)-octadecenoyl-CoA[r] + L-carnitine[r] <=> CoA[r] + octadecenoylcarnitine(5)[r]	ENSG00000095321
L-carnitine[c] + octadecenoylcarnitine(7)[r] <=> L-carnitine[r] + octadecenoylcarnitine(7)[c]	ENSG00000197375
CoA[r] + octadecenoylcarnitine(7)[r] <=> L-carnitine[r] + cis-vaccenoyl-CoA[r]	ENSG00000095321
(9E)-octadecenoylcarnitine[c] + L-carnitine[r] => (9E)-octadecenoylcarnitine[r] + L-carnitine[c]	ENSG00000197375
(9E)-octadecenoylcarnitine[r] + CoA[r] => (9E)-octadecenoyl-CoA[r] + L-carnitine[r]	ENSG00000095321
L-carnitine[c] + octadecenoylcarnitine(11)[r] <=> L-carnitine[r] + octadecenoylcarnitine(11)[c]	ENSG00000197375
(7Z)-octadecenoyl-CoA[r] + L-carnitine[r] <=> CoA[r] + octadecenoylcarnitine(11)[r]	ENSG00000095321
(6Z,9Z)-octadecadienoylcarnitine[c] + L-carnitine[r] => (6Z,9Z)-octadecadienoylcarnitine[r] + L-carnitine[c]	ENSG00000197375
(6Z,9Z)-octadecadienoylcarnitine[r] + CoA[r] => (6Z,9Z)-octadecadienoyl-CoA[r] + L-carnitine[r]	ENSG00000095321
L-carnitine[c] + nonadecanoylcarnitine[r] <=> L-carnitine[r] + nonadecanoylcarnitine[c]	ENSG00000197375
CoA[r] + nonadecanoylcarnitine[r] <=> L-carnitine[r] + nonadecanoyl-CoA[r]	ENSG00000095321
L-carnitine[c] + eicosanoylcarnitine[r] <=> L-carnitine[r] + eicosanoylcarnitine[c]	ENSG00000197375
CoA[r] + eicosanoylcarnitine[r] <=> L-carnitine[r] + eicosanoyl-CoA[r]	ENSG00000095321
L-carnitine[c] + eicosenoylcarnitine(9)[r] <=> L-carnitine[r] + eicosenoylcarnitine(9)[c]	ENSG00000197375
(11Z)-eicosenoyl-CoA[r] + L-carnitine[r] <=> CoA[r] + eicosenoylcarnitine(9)[r]	ENSG00000095321
L-carnitine[c] + eicosenoylcarnitine(11)[r] <=> L-carnitine[r] + eicosenoylcarnitine(11)[c]	ENSG00000197375
9-eicosenoyl-CoA[r] + L-carnitine[r] <=> CoA[r] + eicosenoylcarnitine(11)[r]	ENSG00000095321
L-carnitine[c] + eicosenoylcarnitine(7)[r] <=> L-carnitine[r] + eicosenoylcarnitine(7)[c]	ENSG00000197375
(13Z)-eicosenoyl-CoA[r] + L-carnitine[r] <=> CoA[r] + eicosenoylcarnitine(7)[r]	ENSG00000095321
(8Z,11Z)-eicosadienoylcarnitine[c] + L-carnitine[r] <=> (8Z,11Z)-eicosadienoylcarnitine[r] + L-carnitine[c]	ENSG00000197375
(8Z,11Z)-eicosadienoyl-CoA[r] + L-carnitine[r] <=> (8Z,11Z)-eicosadienoylcarnitine[r] + CoA[r]	ENSG00000095321
(5Z,8Z,11Z)-eicosatrienoylcarnitine[c] + L-carnitine[r] <=> (5Z,8Z,11Z)-eicosatrienoylcarnitine[r] + L-carnitine[c]	ENSG00000197375
(5Z,8Z,11Z)-eicosatrienoyl-CoA[r] + L-carnitine[r] <=> (5Z,8Z,11Z)-eicosatrienoylcarnitine[r] + CoA[r]	ENSG00000095321
L-carnitine[c] + heneicosanoylcarnitine[r] <=> L-carnitine[r] + heneicosanoylcarnitine[c]	ENSG00000197375
CoA[r] + heneicosanoylcarnitine[r] <=> L-carnitine[r] + heneicosanoyl-CoA[r]	ENSG00000095321
L-carnitine[c] + docosanoylcarnitine[r] <=> L-carnitine[r] + docosanoylcarnitine[c]	ENSG00000197375
CoA[r] + docosanoylcarnitine[r] <=> L-carnitine[r] + docosanoyl-CoA[r]	ENSG00000095321
L-carnitine[c] + docosenoylcarnitine[r] <=> L-carnitine[r] + docosenoylcarnitine[c]	ENSG00000197375
(13Z)-docosenoyl-CoA[r] + L-carnitine[r] <=> CoA[r] + docosenoylcarnitine[r]	ENSG00000095321
L-carnitine[c] + docosenoylcarnitine(11)[r] <=> L-carnitine[r] + docosenoylcarnitine(11)[c]	ENSG00000197375
(11Z)-docosenoyl-CoA[r] + L-carnitine[r] <=> CoA[r] + docosenoylcarnitine(11)[r]	ENSG00000095321
(6Z,9Z,12Z,15Z)-octadecatetraenoylcarnitine[c] + L-carnitine[r] <=> (6Z,9Z,12Z,15Z)-octadecatetraenoylcarnitine[r] + L-carnitine[c]	ENSG00000197375
(6Z,9Z,12Z,15Z)-octadecatetraenoyl-CoA[r] + L-carnitine[r] <=> (6Z,9Z,12Z,15Z)-octadecatetraenoylcarnitine[r] + CoA[r]	ENSG00000095321
(8Z,11Z,14Z,17Z)-eicosatetraenoylcarnitine[c] + L-carnitine[r] <=> (8Z,11Z,14Z,17Z)-eicosatetraenoylcarnitine[r] + L-carnitine[c]	ENSG00000197375
(8Z,11Z,14Z,17Z)-eicosatetraenoyl-CoA[r] + L-carnitine[r] <=> (8Z,11Z,14Z,17Z)-eicosatetraenoylcarnitine[r] + CoA[r]	ENSG00000095321
(7Z,10Z,13Z,16Z,19Z)-docosapentaenoylcarnitine[c] + L-carnitine[r] <=> (7Z,10Z,13Z,16Z,19Z)-docosapentaenoylcarnitine[r] + L-carnitine[c]	ENSG00000197375
(7Z,10Z,13Z,16Z,19Z)-docosapentaenoyl-CoA[r] + L-carnitine[r] <=> (7Z,10Z,13Z,16Z,19Z)-docosapentaenoylcarnitine[r] + CoA[r]	ENSG00000095321
(11Z,14Z,17Z)-eicosatrienoylcarnitine[c] + L-carnitine[r] <=> (11Z,14Z,17Z)-eicosatrienoylcarnitine[r] + L-carnitine[c]	ENSG00000197375
(11Z,14Z,17Z)-eicosatrienoyl-CoA[r] + L-carnitine[r] <=> (11Z,14Z,17Z)-eicosatrienoylcarnitine[r] + CoA[r]	ENSG00000095321
13,16,19-docosatrienoylcarnitine[c] + L-carnitine[r] <=> 13,16,19-docosatrienoylcarnitine[r] + L-carnitine[c]	ENSG00000197375
13,16,19-docosatrienoyl-CoA[r] + L-carnitine[r] <=> 13,16,19-docosatrienoylcarnitine[r] + CoA[r]	ENSG00000095321
10,13,16,19-docosatetraenoylcarnitine[c] + L-carnitine[r] <=> 10,13,16,19-docosatetraenoylcarnitine[r] + L-carnitine[c]	ENSG00000197375
10,13,16,19-docosatetraenoyl-CoA[r] + L-carnitine[r] <=> 10,13,16,19-docosatetraenoylcarnitine[r] + CoA[r]	ENSG00000095321
12,15,18,21-tetracosatetraenoyl-CoA[c] + L-carnitine[c] <=> 12,15,18,21-tetracosatetraenoylcarnitine[c] + CoA[c]	ENSG00000110090;ENSG00000169169;ENSG00000205560
12,15,18,21-tetracosatetraenoylcarnitine[c] + L-carnitine[r] <=> 12,15,18,21-tetracosatetraenoylcarnitine[r] + L-carnitine[c]	ENSG00000197375
12,15,18,21-tetracosatetraenoyl-CoA[r] + L-carnitine[r] <=> 12,15,18,21-tetracosatetraenoylcarnitine[r] + CoA[r]	ENSG00000095321
L-carnitine[c] + gamma-linolenoylcarnitine[r] <=> L-carnitine[r] + gamma-linolenoylcarnitine[c]	ENSG00000197375
CoA[r] + gamma-linolenoylcarnitine[r] <=> L-carnitine[r] + gamma-linolenoyl-CoA[r]	ENSG00000095321
L-carnitine[c] + ocosatetraenoylcarnitine[r] <=> L-carnitine[r] + ocosatetraenoylcarnitine[c]	ENSG00000197375
(7Z,10Z,13Z,16Z)-docosatetraenoyl-CoA[r] + L-carnitine[r] <=> CoA[r] + ocosatetraenoylcarnitine[r]	ENSG00000095321
(4Z,7Z,10Z,13Z,16Z)-docosapentaenoylcarnitine[c] + L-carnitine[r] <=> (4Z,7Z,10Z,13Z,16Z)-docosapentaenoylcarnitine[r] + L-carnitine[c]	ENSG00000197375
(4Z,7Z,10Z,13Z,16Z)-docosapentaenoyl-CoA[r] + L-carnitine[r] <=> (4Z,7Z,10Z,13Z,16Z)-docosapentaenoylcarnitine[r] + CoA[r]	ENSG00000095321
L-carnitine[c] + eicosadienoylcarnitine[r] <=> L-carnitine[r] + eicosadienoylcarnitine[c]	ENSG00000197375
(11Z,14Z)-eicosadienoyl-CoA[r] + L-carnitine[r] <=> CoA[r] + eicosadienoylcarnitine[r]	ENSG00000095321
(13Z,16Z)-docosadienoylcarnitine[c] + L-carnitine[r] <=> (13Z,16Z)-docosadienoylcarnitine[r] + L-carnitine[c]	ENSG00000197375
(13Z,16Z)-docosadienoyl-CoA[r] + L-carnitine[r] <=> (13Z,16Z)-docosadienoylcarnitine[r] + CoA[r]	ENSG00000095321
10,13,16-docosatrienoylcarnitine[c] + L-carnitine[r] <=> 10,13,16-docosatrienoylcarnitine[r] + L-carnitine[c]	ENSG00000197375
10,13,16-docosatrienoyl-CoA[r] + L-carnitine[r] <=> 10,13,16-docosatrienoylcarnitine[r] + CoA[r]	ENSG00000095321
CoA[c] + tricosanoylcarnitine[c] <=> L-carnitine[c] + tricosanoyl-CoA[c]	ENSG00000110090;ENSG00000169169;ENSG00000205560
L-carnitine[c] + tricosanoylcarnitine[r] <=> L-carnitine[r] + tricosanoylcarnitine[c]	ENSG00000197375
CoA[r] + tricosanoylcarnitine[r] <=> L-carnitine[r] + tricosanoyl-CoA[r]	ENSG00000095321
CoA[c] + tetracosanoylcarnitine[c] <=> L-carnitine[c] + tetracosanoyl-CoA[c]	ENSG00000110090;ENSG00000169169;ENSG00000205560
L-carnitine[c] + tetracosanoylcarnitine[r] <=> L-carnitine[r] + tetracosanoylcarnitine[c]	ENSG00000197375
CoA[r] + tetracosanoylcarnitine[r] <=> L-carnitine[r] + tetracosanoyl-CoA[r]	ENSG00000095321
(15Z)-tetracosenoyl-CoA[c] + L-carnitine[c] <=> (15Z)-tetracosenoylcarnitine[c] + CoA[c]	ENSG00000110090;ENSG00000169169;ENSG00000205560
(15Z)-tetracosenoylcarnitine[c] + L-carnitine[r] <=> (15Z)-tetracosenoylcarnitine[r] + L-carnitine[c]	ENSG00000197375
(15Z)-tetracosenoyl-CoA[r] + L-carnitine[r] <=> (15Z)-tetracosenoylcarnitine[r] + CoA[r]	ENSG00000095321
CoA[c] + hexacosanoylcarnitine[c] <=> L-carnitine[c] + hexacosanoyl-CoA[c]	ENSG00000110090;ENSG00000169169;ENSG00000205560
L-carnitine[c] + hexacosanoylcarnitine[r] <=> L-carnitine[r] + hexacosanoylcarnitine[c]	ENSG00000197375
CoA[r] + hexacosanoylcarnitine[r] <=> L-carnitine[r] + hexacosanoyl-CoA[r]	ENSG00000095321
CoA[c] + hexacosenoylcarnitine[c] <=> L-carnitine[c] + hexacosenoyl-CoA[c]	ENSG00000110090;ENSG00000169169;ENSG00000205560
L-carnitine[c] + hexacosenoylcarnitine[r] <=> L-carnitine[r] + hexacosenoylcarnitine[c]	ENSG00000197375
CoA[r] + hexacosenoylcarnitine[r] <=> L-carnitine[r] + hexacosenoyl-CoA[r]	ENSG00000095321
(9Z,12Z,15Z,18Z,21Z)-tetracosapentaenoyl-CoA[c] + L-carnitine[c] <=> (9Z,12Z,15Z,18Z,21Z)-tetracosapentaenoylcarnitine[c] + CoA[c]	ENSG00000110090;ENSG00000169169;ENSG00000205560
(9Z,12Z,15Z,18Z,21Z)-tetracosapentaenoylcarnitine[c] + L-carnitine[r] <=> (9Z,12Z,15Z,18Z,21Z)-tetracosapentaenoylcarnitine[r] + L-carnitine[c]	ENSG00000197375
(9Z,12Z,15Z,18Z,21Z)-tetracosapentaenoyl-CoA[r] + L-carnitine[r] <=> (9Z,12Z,15Z,18Z,21Z)-tetracosapentaenoylcarnitine[r] + CoA[r]	ENSG00000095321
(9Z,12Z,15Z,18Z)-tetracosatetraenoyl-CoA[c] + L-carnitine[c] <=> (9Z,12Z,15Z,18Z)-tetracosatetraenoylcarnitine[c] + CoA[c]	ENSG00000110090;ENSG00000169169;ENSG00000205560
(9Z,12Z,15Z,18Z)-tetracosatetraenoylcarnitine[c] + L-carnitine[r] <=> (9Z,12Z,15Z,18Z)-tetracosatetraenoylcarnitine[r] + L-carnitine[c]	ENSG00000197375
(9Z,12Z,15Z,18Z)-tetracosatetraenoyl-CoA[r] + L-carnitine[r] <=> (9Z,12Z,15Z,18Z)-tetracosatetraenoylcarnitine[r] + CoA[r]	ENSG00000095321
(6Z,9Z,12Z,15Z,18Z)-tetracosapentaenoyl-CoA[c] + L-carnitine[c] <=> (6Z,9Z,12Z,15Z,18Z)-tetracosapentaenoylcarnitine[c] + CoA[c]	ENSG00000110090;ENSG00000169169;ENSG00000205560
(6Z,9Z,12Z,15Z,18Z)-tetracosapentaenoylcarnitine[c] + L-carnitine[r] <=> (6Z,9Z,12Z,15Z,18Z)-tetracosapentaenoylcarnitine[r] + L-carnitine[c]	ENSG00000197375
(6Z,9Z,12Z,15Z,18Z)-tetracosapentaenoyl-CoA[r] + L-carnitine[r] <=> (6Z,9Z,12Z,15Z,18Z)-tetracosapentaenoylcarnitine[r] + CoA[r]	ENSG00000095321
(6Z,9Z,12Z,15Z,18Z,21Z)-tetracosahexaenoyl-CoA[c] + L-carnitine[c] <=> (6Z,9Z,12Z,15Z,18Z,21Z)-tetracosahexaenoylcarnitine[c] + CoA[c]	ENSG00000110090;ENSG00000169169;ENSG00000205560
(6Z,9Z,12Z,15Z,18Z,21Z)-tetracosahexaenoylcarnitine[c] + L-carnitine[r] <=> (6Z,9Z,12Z,15Z,18Z,21Z)-tetracosahexaenoylcarnitine[r] + L-carnitine[c]	ENSG00000197375
(6Z,9Z,12Z,15Z,18Z,21Z)-tetracosahexaenoyl-CoA[r] + L-carnitine[r] <=> (6Z,9Z,12Z,15Z,18Z,21Z)-tetracosahexaenoylcarnitine[r] + CoA[r]	ENSG00000095321
(7Z)-octadecenoyl-CoA[r] + cholesterol[r] => CoA[r] + cholesterol-ester-7-octade[r]	ENSG00000057252;ENSG00000167780
10,13,16,19-docosatetraenoyl-CoA[r] + cholesterol[r] => CoA[r] + cholesterol-ester-10,13,16,19-docosa[r]	ENSG00000057252;ENSG00000167780
12,15,18,21-tetracosatetraenoyl-CoA[r] + cholesterol[r] => CoA[r] + cholesterol-ester-12,15,18,21-tetracosa[r]	ENSG00000057252;ENSG00000167780
10,13,16-docosatrienoyl-CoA[r] + cholesterol[r] => CoA[r] + cholesterol-ester-10,13,16-docosa[r]	ENSG00000057252;ENSG00000167780
H2O[r] + cholesterol-ester-7-octade[r] => (7Z)-octadecenoic acid[r] + cholesterol[r]	ENSG00000107798;ENSG00000170835
H2O[r] + cholesterol-ester-10,13,16,19-docosa[r] => 10,13,16,19-docosatetraenoic acid[r] + cholesterol[r]	ENSG00000107798;ENSG00000170835
H2O[r] + cholesterol-ester-12,15,18,21-tetracosa[r] => 12,15,18,21-tetracosatetraenoic acid[r] + cholesterol[r]	ENSG00000107798;ENSG00000170835
H2O[r] + cholesterol-ester-10,13,16-docosa[r] => 10,13,16-docosatriynoic acid[r] + cholesterol[r]	ENSG00000107798;ENSG00000170835
fatty acid-LD-PC pool[r] => 0.001084 (10Z)-heptadecenoic acid[r] + 0.000538 (11Z,14Z)-eicosadienoic acid[r] + 0.000538 (11Z,14Z,17Z)-eicosatrienoic acid[r] + 0.000538 (13Z)-eicosenoic acid[r] + 0.000538 (13Z)-octadecenoic acid[r] + 0.000538 (13Z,16Z)-docosadienoic acid[r] + 0.003912 (4Z,7Z,10Z,13Z,16Z)-DPA[r] + 0.000538 (6Z,9Z)-octadecadienoic acid[r] + 0.000538 (6Z,9Z,12Z,15Z,18Z)-TPA[r] + 0.000…

## Sheet: Sheet9
3-beta-D-glucuronosyl-3-beta-D-galactosyl-4-beta-D-galactosyl-O-beta-D-xylosylprotein[g] + UDP-N-acetylglucosamine[g] => UDP[g] + heparan sulfate, precursor 1[g]	ENSG00000012232;ENSG00000162694
UDP-glucuronate[g] + heparan sulfate, precursor 1[g] => UDP[g] + heparan sulfate, precursor 2[g]	ENSG00000151348;ENSG00000182197
UDP-N-acetylglucosamine[g] + heparan sulfate, precursor 2[g] => UDP[g] + heparan sulfate, precursor 3[g]	ENSG00000012232;ENSG00000151348;ENSG00000158008;ENSG00000182197
UDP-glucuronate[g] + heparan sulfate, precursor 3[g] => UDP[g] + heparan sulfate, precursor 4[g]	ENSG00000151348;ENSG00000182197
UDP-N-acetylglucosamine[g] + heparan sulfate, precursor 4[g] => UDP[g] + heparan sulfate, precursor 5[g]	ENSG00000012232;ENSG00000151348;ENSG00000158008;ENSG00000182197
UDP-glucuronate[g] + heparan sulfate, precursor 5[g] => UDP[g] + heparan sulfate, precursor 6[g]	ENSG00000151348;ENSG00000182197
UDP-N-acetylglucosamine[g] + heparan sulfate, precursor 6[g] => UDP[g] + heparan sulfate, precursor 7[g]	ENSG00000012232;ENSG00000151348;ENSG00000158008;ENSG00000182197
UDP-glucuronate[g] + heparan sulfate, precursor 7[g] => UDP[g] + heparan sulfate, precursor 8[g]	ENSG00000151348;ENSG00000182197
UDP-N-acetylglucosamine[g] + heparan sulfate, precursor 8[g] => UDP[g] + heparan sulfate, precursor 9[g]	ENSG00000012232;ENSG00000151348;ENSG00000158008;ENSG00000182197
4 H2O[g] + 4 PAPS[g] + heparan sulfate, precursor 9[g] => 4 PAP[g] + 4 acetate[g] + heparan sulfate, precursor 10[g]	ENSG00000070614;ENSG00000138653;ENSG00000164100;ENSG00000166507
heparan sulfate, precursor 10[g] => heparan sulfate, precursor 11[g]	ENSG00000138604
2 PAPS[g] + heparan sulfate, precursor 11[g] => 2 PAP[g] + heparan sulfate, precursor 12[g]	ENSG00000153936
3 PAPS[g] + heparan sulfate, precursor 12[g] => 3 PAP[g] + heparan sulfate, precursor 13[g]	ENSG00000136720;ENSG00000171004;ENSG00000185352
PAPS[g] + heparan sulfate, precursor 13[g] => PAP[g] + heparan sulfate, precursor 14[g]	ENSG00000002587;ENSG00000182601;ENSG00000249853
PAPS[g] + heparan sulfate, precursor 14[g] => PAP[g] + heparan sulfate, precursor 15[g]	ENSG00000122254;ENSG00000182601;ENSG00000249853
PAPS[g] + heparan sulfate, precursor 15[g] => PAP[g] + heparan sulfate proteoglycan[g]	ENSG00000125430;ENSG00000153976;ENSG00000162040;ENSG00000182601
heparan sulfate proteoglycan[g] => heparan sulfate proteoglycan[s]
acetate[c] <=> acetate[g]	ENSG00000152779;ENSG00000165449;ENSG00000174327

## Sheet: Sheet10
(13Z)-eicosenoyl-CoA[c] + ATP[c] + H2O[c] => (13Z)-eicosenoyl-CoA[p] + ADP[c] + Pi[c]	ENSG00000067829;ENSG00000067840;ENSG00000101986;ENSG00000130821;ENSG00000130822;ENSG00000130829;ENSG00000180879;ENSG00000184343;ENSG00000185825;ENSG00000198753;ENSG00000198910
(13Z)-eicosenoyl-CoA[p] + O2[p] => H2O2[p] + trans,cis-2,13-eicosadienoyl-CoA[p]	ENSG00000161533
H2O[p] + trans,cis-2,13-eicosadienoyl-CoA[p] => 3(S)-hydroxy-13-cis-eicosenoyl-CoA[p]	ENSG00000113790
3(S)-hydroxy-13-cis-eicosenoyl-CoA[p] + NAD+[p] => 3-oxo-13-cis-eicosenoyl-CoA[p] + H+[p] + NADH[p]	ENSG00000113790;ENSG00000133835
3-oxo-13-cis-eicosenoyl-CoA[p] + CoA[p] => acetyl-CoA[p] + cis-vaccenoyl-CoA[p]	ENSG00000060971;ENSG00000167306
O2[p] + cis-vaccenoyl-CoA[p] => H2O2[p] + trans,cis-octadeca-2,11-dienoyl-CoA[p]	ENSG00000161533
H2O[p] + trans,cis-octadeca-2,11-dienoyl-CoA[p] => (S)-3-hydroxy-11-cis-octadecenoyl-CoA[p]	ENSG00000113790
(S)-3-hydroxy-11-cis-octadecenoyl-CoA[p] + NAD+[p] => 3-oxo-11-cis-octadecenoyl-CoA[p] + H+[p] + NADH[p]	ENSG00000113790;ENSG00000133835
3-oxo-11-cis-octadecenoyl-CoA[p] + CoA[p] => acetyl-CoA[p] + palmitoleoyl-CoA[p]	ENSG00000060971;ENSG00000167306
O2[p] + palmitoleoyl-CoA[p] => H2O2[p] + trans,cis-hexadeca-2,9-dienoyl-CoA[p]	ENSG00000161533
H2O[p] + trans,cis-hexadeca-2,9-dienoyl-CoA[p] => (S)-3-hydroxypalmitoleoyl-CoA[p]	ENSG00000113790
(S)-3-hydroxypalmitoleoyl-CoA[p] + NAD+[p] => 3-oxopalmitoleoyl-CoA[p] + H+[p] + NADH[p]	ENSG00000113790;ENSG00000133835
3-oxopalmitoleoyl-CoA[p] + CoA[p] => (7Z)-tetradecenoyl-CoA[p] + acetyl-CoA[p]	ENSG00000060971;ENSG00000167306
(7Z)-tetradecenoyl-CoA[p] + O2[p] => H2O2[p] + trans,cis-myristo-2,7-dienoyl-CoA[p]	ENSG00000161533
H2O[p] + trans,cis-myristo-2,7-dienoyl-CoA[p] => cis-(3S)-hydroxytetradec-7-enoyl-CoA[p]	ENSG00000113790
NAD+[p] + cis-(3S)-hydroxytetradec-7-enoyl-CoA[p] => 3-oxomyrist-7-enoyl-CoA[p] + H+[p] + NADH[p]	ENSG00000113790;ENSG00000133835
3-oxomyrist-7-enoyl-CoA[p] + CoA[p] => (5Z)-dodecenoyl-CoA[p] + acetyl-CoA[p]	ENSG00000060971;ENSG00000167306
(2E)-dodecenoyl-CoA[p] <=> (5Z)-dodecenoyl-CoA[p]	ENSG00000113790

[truncated: 90 more sheets: Sheet11, Sheet12, Sheet13, Sheet14, Sheet15, Sheet16, Sheet17, Sheet18, Sheet19, Sheet20, Sheet21, Sheet22, Sheet23, Sheet24, Sheet25, Sheet26, Sheet27, Sheet28, Sheet29, Sheet30 …]
