# Supplementary material for: Metabolic and protein interaction sub-networks controlling the proliferation rate of cancer cells and their impact on patient survival
Source: Sci Rep. 2013 Oct 24;3:3041. doi: 10.1038/srep03041 (PMC3807112; doi:10.1038/srep03041)
Supplement: Supplementary Information — S4 [file srep03041-s8.xls]

## Sheet: Sheet1
UDP-N-acetylglucosamine[g] + keratan sulfate I biosynthesis, precursor 1[g] => UDP[g] + keratan sulfate I biosynthesis, precursor 2[g]	ENSG00000156966;ENSG00000170340;ENSG00000174684;ENSG00000175711;ENSG00000176383;ENSG00000177191;ENSG00000179913
UDP-galactose[g] + keratan sulfate I biosynthesis, precursor 2[g] => UDP[g] + keratan sulfate I biosynthesis, precursor 3[g]	ENSG00000086062;ENSG00000117411;ENSG00000158470;ENSG00000158850
UDP-N-acetylglucosamine[g] + keratan sulfate I biosynthesis, precursor 3[g] => UDP[g] + keratan sulfate I biosynthesis, precursor 4[g]	ENSG00000156966;ENSG00000170340;ENSG00000174684;ENSG00000175711;ENSG00000176383;ENSG00000177191;ENSG00000179913
UDP-galactose[g] + keratan sulfate I biosynthesis, precursor 5[g] => UDP[g] + keratan sulfate I biosynthesis, precursor 6[g]	ENSG00000086062;ENSG00000117411;ENSG00000158470;ENSG00000158850
UDP-N-acetylglucosamine[g] + keratan sulfate I biosynthesis, precursor 6[g] => UDP[g] + keratan sulfate I biosynthesis, precursor 7[g]	ENSG00000156966;ENSG00000170340;ENSG00000174684;ENSG00000175711;ENSG00000176383;ENSG00000177191;ENSG00000179913
UDP-galactose[g] + keratan sulfate I biosynthesis, precursor 8[g] => UDP[g] + keratan sulfate I biosynthesis, precursor 9[g]	ENSG00000086062;ENSG00000117411;ENSG00000158470;ENSG00000158850
UDP-N-acetylglucosamine[g] + keratan sulfate I biosynthesis, precursor 9[g] => UDP[g] + keratan sulfate I biosynthesis, precursor 10[g]	ENSG00000156966;ENSG00000170340;ENSG00000174684;ENSG00000175711;ENSG00000176383;ENSG00000177191;ENSG00000179913
UDP-galactose[g] + keratan sulfate I biosynthesis, precursor 11[g] => UDP[g] + keratan sulfate I biosynthesis, precursor 12[g]	ENSG00000086062;ENSG00000117411;ENSG00000158470;ENSG00000158850
UDP-N-acetylglucosamine[g] + keratan sulfate I biosynthesis, precursor 12[g] => UDP[g] + keratan sulfate I biosynthesis, precursor 13[g]	ENSG00000156966;ENSG00000170340;ENSG00000174684;ENSG00000175711;ENSG00000176383;ENSG00000177191;ENSG00000179913
UDP-galactose[g] + keratan sulfate I biosynthesis, precursor 14[g] => UDP[g] + keratan sulfate I biosynthesis, precursor 15[g]	ENSG00000086062;ENSG00000117411;ENSG00000158470;ENSG00000158850
UDP-N-acetylglucosamine[g] + keratan sulfate I biosynthesis, precursor 15[g] => UDP[g] + keratan sulfate I biosynthesis, precursor 16[g]	ENSG00000156966;ENSG00000170340;ENSG00000174684;ENSG00000175711;ENSG00000176383;ENSG00000177191;ENSG00000179913
UDP-galactose[g] + keratan sulfate I biosynthesis, precursor 17[g] => UDP[g] + keratan sulfate I biosynthesis, precursor 18[g]	ENSG00000086062;ENSG00000117411;ENSG00000158470;ENSG00000158850
UDP-N-acetylglucosamine[g] + keratan sulfate I biosynthesis, precursor 18[g] => UDP[g] + keratan sulfate I biosynthesis, precursor 19[g]	ENSG00000156966;ENSG00000170340;ENSG00000174684;ENSG00000175711;ENSG00000176383;ENSG00000177191;ENSG00000179913
UDP-galactose[g] + keratan sulfate I biosynthesis, precursor 20[g] => UDP[g] + keratan sulfate I biosynthesis, precursor 21[g]	ENSG00000086062;ENSG00000117411;ENSG00000158470;ENSG00000158850
UDP-N-acetylglucosamine[g] + keratan sulfate I biosynthesis, precursor 21[g] => UDP[g] + keratan sulfate I biosynthesis, precursor 22[g]	ENSG00000156966;ENSG00000170340;ENSG00000174684;ENSG00000175711;ENSG00000176383;ENSG00000177191;ENSG00000179913
UDP-galactose[g] + keratan sulfate I biosynthesis, precursor 23[g] => UDP[g] + keratan sulfate I biosynthesis, precursor 24[g]	ENSG00000086062;ENSG00000117411;ENSG00000158470;ENSG00000158850
UDP-N-acetylglucosamine[g] + keratan sulfate I biosynthesis, precursor 24[g] => UDP[g] + keratan sulfate I biosynthesis, precursor 25[g]	ENSG00000156966;ENSG00000170340;ENSG00000174684;ENSG00000175711;ENSG00000176383;ENSG00000177191;ENSG00000179913
UDP-galactose[g] + keratan sulfate I biosynthesis, precursor 26[g] => UDP[g] + keratan sulfate I biosynthesis, precursor 27[g]	ENSG00000086062;ENSG00000117411;ENSG00000158470;ENSG00000158850
UDP-N-acetylglucosamine[g] + keratan sulfate I biosynthesis, precursor 27[g] => UDP[g] + keratan sulfate I biosynthesis, precursor 28[g]	ENSG00000156966;ENSG00000170340;ENSG00000174684;ENSG00000175711;ENSG00000176383;ENSG00000177191;ENSG00000179913
UDP-galactose[g] + keratan sulfate I biosynthesis, precursor 29[g] => UDP[g] + keratan sulfate I biosynthesis, precursor 30[g]	ENSG00000086062;ENSG00000117411;ENSG00000158470;ENSG00000158850
UDP-N-acetylglucosamine[g] + keratan sulfate I biosynthesis, precursor 30[g] => UDP[g] + keratan sulfate I biosynthesis, precursor 31[g]	ENSG00000156966;ENSG00000170340;ENSG00000174684;ENSG00000175711;ENSG00000176383;ENSG00000177191;ENSG00000179913
UDP-galactose[g] + keratan sulfate I biosynthesis, precursor 32[g] => UDP[g] + keratan sulfate I biosynthesis, precursor 33[g]	ENSG00000086062;ENSG00000117411;ENSG00000158470;ENSG00000158850
UDP-N-acetylglucosamine[g] + keratan sulfate I biosynthesis, precursor 33[g] => UDP[g] + keratan sulfate I biosynthesis, precursor 34[g]	ENSG00000156966;ENSG00000170340;ENSG00000174684;ENSG00000175711;ENSG00000176383;ENSG00000177191;ENSG00000179913
UDP-galactose[g] + keratan sulfate I biosynthesis, precursor 35[g] => UDP[g] + keratan sulfate I biosynthesis, precursor 36[g]	ENSG00000086062;ENSG00000117411;ENSG00000158470;ENSG00000158850
PAPS[g] + keratan sulfate I biosynthesis, precursor 36[g] => PAP[g] + keratan sulfate I[g]	ENSG00000122863;ENSG00000175264

## Sheet: Sheet2
H+[c] + NADPH[c] + O2[c] + arachidonate[c] => 7-HETE[c] + H2O[c] + NADP+[c]	ENSG00000021461;ENSG00000100197;ENSG00000106258;ENSG00000108242;ENSG00000130649;ENSG00000134716;ENSG00000137869;ENSG00000138061;ENSG00000138109;ENSG00000138115;ENSG00000140465;ENSG00000140505;ENSG00000142973;ENSG00000155016;ENSG00000160868;ENSG00000160870;ENSG00000167600;ENSG00000171903;ENSG00000186160;ENSG00000186204;ENSG00000186377;ENSG00000186526;ENSG00000197408;ENSG00000197446;ENSG00000197838…
H+[c] + NADPH[c] + O2[c] + arachidonate[c] => 8-HETE[c] + H2O[c] + NADP+[c]	ENSG00000021461;ENSG00000100197;ENSG00000106258;ENSG00000108242;ENSG00000130649;ENSG00000134716;ENSG00000137869;ENSG00000138061;ENSG00000138109;ENSG00000138115;ENSG00000140465;ENSG00000140505;ENSG00000142973;ENSG00000155016;ENSG00000160868;ENSG00000160870;ENSG00000167600;ENSG00000171903;ENSG00000186160;ENSG00000186204;ENSG00000186377;ENSG00000186526;ENSG00000197408;ENSG00000197446;ENSG00000197838…
H+[c] + NADPH[c] + O2[c] + arachidonate[c] => 9-HETE[c] + H2O[c] + NADP+[c]	ENSG00000021461;ENSG00000100197;ENSG00000106258;ENSG00000108242;ENSG00000130649;ENSG00000134716;ENSG00000137869;ENSG00000138061;ENSG00000138109;ENSG00000138115;ENSG00000140465;ENSG00000140505;ENSG00000142973;ENSG00000155016;ENSG00000160868;ENSG00000160870;ENSG00000167600;ENSG00000171903;ENSG00000186160;ENSG00000186204;ENSG00000186377;ENSG00000186526;ENSG00000197408;ENSG00000197446;ENSG00000197838…
H+[c] + NADPH[c] + O2[c] + arachidonate[c] => 10-HETE[c] + H2O[c] + NADP+[c]	ENSG00000021461;ENSG00000100197;ENSG00000106258;ENSG00000108242;ENSG00000130649;ENSG00000134716;ENSG00000137869;ENSG00000138061;ENSG00000138109;ENSG00000138115;ENSG00000140465;ENSG00000140505;ENSG00000142973;ENSG00000155016;ENSG00000160868;ENSG00000160870;ENSG00000167600;ENSG00000171903;ENSG00000186160;ENSG00000186204;ENSG00000186377;ENSG00000186526;ENSG00000197408;ENSG00000197446;ENSG00000197838…
H+[c] + NADPH[c] + O2[c] + arachidonate[c] => 11-HETE[c] + H2O[c] + NADP+[c]	ENSG00000021461;ENSG00000100197;ENSG00000106258;ENSG00000108242;ENSG00000130649;ENSG00000134716;ENSG00000137869;ENSG00000138061;ENSG00000138109;ENSG00000138115;ENSG00000140465;ENSG00000140505;ENSG00000142973;ENSG00000155016;ENSG00000160868;ENSG00000160870;ENSG00000167600;ENSG00000171903;ENSG00000186160;ENSG00000186204;ENSG00000186377;ENSG00000186526;ENSG00000197408;ENSG00000197446;ENSG00000197838…
H+[c] + NADPH[c] + O2[c] + arachidonate[c] => 13-HETE[c] + H2O[c] + NADP+[c]	ENSG00000021461;ENSG00000100197;ENSG00000106258;ENSG00000108242;ENSG00000130649;ENSG00000134716;ENSG00000137869;ENSG00000138061;ENSG00000138109;ENSG00000138115;ENSG00000140465;ENSG00000140505;ENSG00000142973;ENSG00000155016;ENSG00000160868;ENSG00000160870;ENSG00000167600;ENSG00000171903;ENSG00000186160;ENSG00000186204;ENSG00000186377;ENSG00000186526;ENSG00000197408;ENSG00000197446;ENSG00000197838…
H+[c] + NADPH[c] + O2[c] + arachidonate[c] => 16(R)-HETE[c] + H2O[c] + NADP+[c]	ENSG00000021461;ENSG00000100197;ENSG00000106258;ENSG00000108242;ENSG00000130649;ENSG00000134716;ENSG00000137869;ENSG00000138061;ENSG00000138109;ENSG00000138115;ENSG00000140465;ENSG00000140505;ENSG00000142973;ENSG00000155016;ENSG00000160868;ENSG00000160870;ENSG00000167600;ENSG00000171903;ENSG00000186160;ENSG00000186204;ENSG00000186377;ENSG00000186526;ENSG00000197408;ENSG00000197446;ENSG00000197838…
H+[c] + NADPH[c] + O2[c] + arachidonate[c] => 17-HETE[c] + H2O[c] + NADP+[c]	ENSG00000021461;ENSG00000100197;ENSG00000106258;ENSG00000108242;ENSG00000130649;ENSG00000134716;ENSG00000137869;ENSG00000138061;ENSG00000138109;ENSG00000138115;ENSG00000140465;ENSG00000140505;ENSG00000142973;ENSG00000155016;ENSG00000160868;ENSG00000160870;ENSG00000167600;ENSG00000171903;ENSG00000186160;ENSG00000186204;ENSG00000186377;ENSG00000186526;ENSG00000197408;ENSG00000197446;ENSG00000197838…
H+[c] + NADPH[c] + O2[c] + arachidonate[c] => 18-HETE[c] + H2O[c] + NADP+[c]	ENSG00000021461;ENSG00000100197;ENSG00000106258;ENSG00000108242;ENSG00000130649;ENSG00000134716;ENSG00000137869;ENSG00000138061;ENSG00000138109;ENSG00000138115;ENSG00000140465;ENSG00000140505;ENSG00000142973;ENSG00000155016;ENSG00000160868;ENSG00000160870;ENSG00000167600;ENSG00000171903;ENSG00000186160;ENSG00000186204;ENSG00000186377;ENSG00000186526;ENSG00000197408;ENSG00000197446;ENSG00000197838…
H+[c] + NADPH[c] + O2[c] + arachidonate[c] => 19(S)-HETE[c] + H2O[c] + NADP+[c]	ENSG00000021461;ENSG00000100197;ENSG00000106258;ENSG00000108242;ENSG00000130649;ENSG00000134716;ENSG00000137869;ENSG00000138061;ENSG00000138109;ENSG00000138115;ENSG00000140465;ENSG00000140505;ENSG00000142973;ENSG00000155016;ENSG00000160868;ENSG00000160870;ENSG00000167600;ENSG00000171903;ENSG00000186160;ENSG00000186204;ENSG00000186377;ENSG00000186526;ENSG00000197408;ENSG00000197446;ENSG00000197838…
11,12-EET[c] + ATP[c] + CoA[c] + H+[c] + 2 H2O[c] + NAD+[c] + O2[c] => 9,10-epoxy-(6Z,12Z)-octadecadienoic acid[c] + AMP[c] + H2O2[c] + NADH[c] + PPi[c] + acetyl-CoA[c]	ENSG00000060971;ENSG00000072506;ENSG00000084754;ENSG00000087008;ENSG00000097021;ENSG00000101473;ENSG00000113790;ENSG00000119673;ENSG00000127884;ENSG00000130304;ENSG00000133835;ENSG00000136881;ENSG00000138029;ENSG00000138796;ENSG00000140284;ENSG00000143554;ENSG00000157426;ENSG00000161533;ENSG00000167107;ENSG00000167114;ENSG00000167315;ENSG00000168306;ENSG00000176715;ENSG00000177465;ENSG00000184227…
9,10-epoxy-(6Z,12Z)-octadecadienoic acid[c] + ATP[c] + CoA[c] + 2 H2O[c] + NAD+[c] + O2[c] => 7,8-epoxy-(4Z,10Z)-hexadecadienoic acid[c] + AMP[c] + H+[c] + H2O2[c] + NADH[c] + PPi[c] + acetyl-CoA[c]	ENSG00000060971;ENSG00000072506;ENSG00000084754;ENSG00000087008;ENSG00000097021;ENSG00000101473;ENSG00000113790;ENSG00000119673;ENSG00000127884;ENSG00000130304;ENSG00000133835;ENSG00000136881;ENSG00000138029;ENSG00000138796;ENSG00000140284;ENSG00000143554;ENSG00000157426;ENSG00000161533;ENSG00000167107;ENSG00000167114;ENSG00000167315;ENSG00000168306;ENSG00000176715;ENSG00000177465;ENSG00000184227…
7,8-epoxy-(4Z,10Z)-hexadecadienoic acid[c] + ATP[c] + CoA[c] + H+[c] + 2 H2O[c] + NAD+[c] + O2[c] => 5,6-epoxy-(8Z)-tetradecenoic acid[c] + AMP[c] + H2O2[c] + NADH[c] + PPi[c] + acetyl-CoA[c]	ENSG00000060971;ENSG00000072506;ENSG00000084754;ENSG00000087008;ENSG00000097021;ENSG00000101473;ENSG00000113790;ENSG00000119673;ENSG00000127884;ENSG00000130304;ENSG00000133835;ENSG00000136881;ENSG00000138029;ENSG00000138796;ENSG00000140284;ENSG00000143554;ENSG00000157426;ENSG00000161533;ENSG00000167107;ENSG00000167114;ENSG00000167315;ENSG00000168306;ENSG00000176715;ENSG00000177465;ENSG00000184227…
14,15-EET[c] + ATP[c] + CoA[c] + H+[c] + 2 H2O[c] + NAD+[c] + O2[c] => 12,13-epoxy-(6Z,9Z)-octadecadienoic acid[c] + AMP[c] + H2O2[c] + NADH[c] + PPi[c] + acetyl-CoA[c]	ENSG00000060971;ENSG00000072506;ENSG00000084754;ENSG00000087008;ENSG00000097021;ENSG00000101473;ENSG00000113790;ENSG00000119673;ENSG00000127884;ENSG00000130304;ENSG00000133835;ENSG00000136881;ENSG00000138029;ENSG00000138796;ENSG00000140284;ENSG00000143554;ENSG00000157426;ENSG00000161533;ENSG00000167107;ENSG00000167114;ENSG00000167315;ENSG00000168306;ENSG00000176715;ENSG00000177465;ENSG00000184227…
12,13-epoxy-(6Z,9Z)-octadecadienoic acid[c] + ATP[c] + CoA[c] + 2 H2O[c] + NAD+[c] + O2[c] => 10,11-epoxy-(4Z,7Z)-hexadecadienoic acid[c] + AMP[c] + H+[c] + H2O2[c] + NADH[c] + PPi[c] + acetyl-CoA[c]	ENSG00000060971;ENSG00000072506;ENSG00000084754;ENSG00000087008;ENSG00000097021;ENSG00000101473;ENSG00000113790;ENSG00000119673;ENSG00000127884;ENSG00000130304;ENSG00000133835;ENSG00000136881;ENSG00000138029;ENSG00000138796;ENSG00000140284;ENSG00000143554;ENSG00000157426;ENSG00000161533;ENSG00000167107;ENSG00000167114;ENSG00000167315;ENSG00000168306;ENSG00000176715;ENSG00000177465;ENSG00000184227…
10,11-epoxy-(4Z,7Z)-hexadecadienoic acid[c] + ATP[c] + CoA[c] + H+[c] + 2 H2O[c] + NAD+[c] + O2[c] => 8,9-epoxy-(5Z)-tetradecenoic acid[c] + AMP[c] + H2O2[c] + NADH[c] + PPi[c] + acetyl-CoA[c]	ENSG00000060971;ENSG00000072506;ENSG00000084754;ENSG00000087008;ENSG00000097021;ENSG00000101473;ENSG00000113790;ENSG00000119673;ENSG00000127884;ENSG00000130304;ENSG00000133835;ENSG00000136881;ENSG00000138029;ENSG00000138796;ENSG00000140284;ENSG00000143554;ENSG00000157426;ENSG00000161533;ENSG00000167107;ENSG00000167114;ENSG00000167315;ENSG00000168306;ENSG00000176715;ENSG00000177465;ENSG00000184227…
H+[c] + NADPH[c] + O2[c] + estrone[c] => 16alpha-hydroxyestrone[c] + H2O[c] + NADP+[c]	ENSG00000021461;ENSG00000100197;ENSG00000106258;ENSG00000108242;ENSG00000130649;ENSG00000134716;ENSG00000137869;ENSG00000138061;ENSG00000138109;ENSG00000138115;ENSG00000140465;ENSG00000140505;ENSG00000142973;ENSG00000155016;ENSG00000160868;ENSG00000160870;ENSG00000167600;ENSG00000171903;ENSG00000186160;ENSG00000186204;ENSG00000186377;ENSG00000186526;ENSG00000197408;ENSG00000197446;ENSG00000197838…
H+[c] + NADPH[c] + O2[c] + linoleate[c] => 9(10)-EpOME[c] + H2O[c] + NADP+[c]	ENSG00000021461;ENSG00000100197;ENSG00000106258;ENSG00000108242;ENSG00000130649;ENSG00000134716;ENSG00000137869;ENSG00000138061;ENSG00000138109;ENSG00000138115;ENSG00000140465;ENSG00000140505;ENSG00000142973;ENSG00000155016;ENSG00000160868;ENSG00000160870;ENSG00000167600;ENSG00000171903;ENSG00000186160;ENSG00000186204;ENSG00000186377;ENSG00000186526;ENSG00000197408;ENSG00000197446;ENSG00000197838…
H+[c] + NADPH[c] + O2[c] + linoleate[c] => 12(13)-EpOME[c] + H2O[c] + NADP+[c]	ENSG00000021461;ENSG00000100197;ENSG00000106258;ENSG00000108242;ENSG00000130649;ENSG00000134716;ENSG00000137869;ENSG00000138061;ENSG00000138109;ENSG00000138115;ENSG00000140465;ENSG00000140505;ENSG00000142973;ENSG00000155016;ENSG00000160868;ENSG00000160870;ENSG00000167600;ENSG00000171903;ENSG00000186160;ENSG00000186204;ENSG00000186377;ENSG00000186526;ENSG00000197408;ENSG00000197446;ENSG00000197838…
H2O2[c] + thiocyanate[c] <=> H2O[c] + hypothiocyanite[c]	ENSG00000005381;ENSG00000083123;ENSG00000091140;ENSG00000115705;ENSG00000117592;ENSG00000121053;ENSG00000130508;ENSG00000147485;ENSG00000167419;ENSG00000248098
H+[c] + H2O[c] + hypochlorite[c] <=> H2O2[c] + chloride[c]	ENSG00000005381;ENSG00000115705;ENSG00000117592;ENSG00000121053;ENSG00000130508;ENSG00000147485;ENSG00000167419
H+[c] + NADPH[c] + O2[c] + retinoate[c] => 18-hydroxy-all-trans-retinoate[c] + H2O[c] + NADP+[c]	CYP3A;ENSG00000003137;ENSG00000021461;ENSG00000095596;ENSG00000100197;ENSG00000106258;ENSG00000108242;ENSG00000130649;ENSG00000134716;ENSG00000137869;ENSG00000138061;ENSG00000138115;ENSG00000140465;ENSG00000140505;ENSG00000142973;ENSG00000155016;ENSG00000160870;ENSG00000167600;ENSG00000171903;ENSG00000186160;ENSG00000186204;ENSG00000186377;ENSG00000186526;ENSG00000187048;ENSG00000197408;ENSG00000…
H+[c] + NADPH[c] + O2[c] + benzo[a]pyrene[c] => H2O[c] + NADP+[c] + benzo[a]pyrene-9,10-oxide[c]	ENSG00000021461;ENSG00000106258;ENSG00000108242;ENSG00000138061;ENSG00000138109;ENSG00000138115;ENSG00000140465;ENSG00000160868;ENSG00000160870;ENSG00000165841
H+[c] + NADPH[c] + O2[c] + benzo[a]pyrene[c] => H2O[c] + NADP+[c] + benzo[a]pyrene-4,5-oxide[c]	ENSG00000021461;ENSG00000106258;ENSG00000108242;ENSG00000138061;ENSG00000138109;ENSG00000138115;ENSG00000140465;ENSG00000160868;ENSG00000160870;ENSG00000165841
H+[c] + NADPH[c] + O2[c] + benzo[a]pyrene-7,8-diol[c] => H2O[c] + NADP+[c] + benzo[a]pyrene-7,8-dihydrodiol-9,10-oxide[c]	ENSG00000021461;ENSG00000106258;ENSG00000108242;ENSG00000138061;ENSG00000138109;ENSG00000138115;ENSG00000140465;ENSG00000160868;ENSG00000160870;ENSG00000165841
9-hydroxybenzo[a]pyrene[c] + H+[c] + NADPH[c] + O2[c] => 9-hydroxybenzo[a]pyrene-4,5-oxide[c] + H2O[c] + NADP+[c]	ENSG00000021461;ENSG00000106258;ENSG00000108242;ENSG00000138061;ENSG00000138109;ENSG00000138115;ENSG00000140465;ENSG00000160868;ENSG00000160870;ENSG00000165841
H+[c] + NADPH[c] + O2[c] + aflatoxin M1[c] <=> H2O[c] + NADP+[c] + aflatoxin M1-8,9-epoxide[c]	ENSG00000021461;ENSG00000106258;ENSG00000108242;ENSG00000138061;ENSG00000138109;ENSG00000138115;ENSG00000140465;ENSG00000160868;ENSG00000160870;ENSG00000165841
7,12-dimethylbenz[a]anthracene[c] + H+[c] + NADPH[c] + O2[c] => 7-hydroxymethyl-12-methylbenz[a]anthracene[c] + H2O[c] + NADP+[c]	ENSG00000021461;ENSG00000106258;ENSG00000108242;ENSG00000138061;ENSG00000138109;ENSG00000138115;ENSG00000140465;ENSG00000160868;ENSG00000160870;ENSG00000165841
7,12-dimethylbenz[a]anthracene[c] + H+[c] + NADPH[c] + O2[c] => 7,12-dimethylbenz[a]anthracene 5,6-oxide[c] + H2O[c] + NADP+[c]	ENSG00000021461;ENSG00000106258;ENSG00000108242;ENSG00000138061;ENSG00000138109;ENSG00000138115;ENSG00000140465;ENSG00000160868;ENSG00000160870;ENSG00000165841
1-nitronaphthalene[c] + H+[c] + NADPH[c] + O2[c] => 1-nitronaphthalene-7,8-oxide[c] + H2O[c] + NADP+[c]	ENSG00000021461;ENSG00000106258;ENSG00000108242;ENSG00000138061;ENSG00000138109;ENSG00000138115;ENSG00000140465;ENSG00000160868;ENSG00000160870;ENSG00000165841
1,1-dichloroethylene[c] + H+[c] + NADPH[c] + O2[c] => 2,2-dichloroacetaldehyde[c] + H2O[c] + NADP+[c]	ENSG00000021461;ENSG00000106258;ENSG00000108242;ENSG00000138061;ENSG00000138109;ENSG00000138115;ENSG00000140465;ENSG00000160868;ENSG00000160870;ENSG00000165841
1,1-dichloroethylene[c] + H+[c] + NADPH[c] + O2[c] => H2O[c] + NADP+[c] + chloroacetyl chloride[c]	ENSG00000021461;ENSG00000106258;ENSG00000108242;ENSG00000138061;ENSG00000138109;ENSG00000138115;ENSG00000140465;ENSG00000160868;ENSG00000160870;ENSG00000165841
H+[c] + NADPH[c] + O2[c] + selenomethionine[c] => H2O[c] + NADP+[c] + selenomethionine-se-oxide[c]	ENSG00000007933;ENSG00000010932;ENSG00000076258;ENSG00000094963;ENSG00000117507;ENSG00000131781

## Sheet: Sheet3
(13Z)-docosenoyl-CoA[c] + malonyl-CoA[c] => 3-oxo-cis-15-tetracosaenoyl-CoA[c] + CO2[c] + CoA[c]	ENSG00000023041;ENSG00000054392;ENSG00000066322;ENSG00000087253;ENSG00000090971;ENSG00000097033;ENSG00000099904;ENSG00000100344;ENSG00000102030;ENSG00000102312;ENSG00000102383;ENSG00000103066;ENSG00000104219;ENSG00000106636;ENSG00000109065;ENSG00000110583;ENSG00000111684;ENSG00000121579;ENSG00000122390;ENSG00000123684;ENSG00000125505;ENSG00000133328;ENSG00000135372;ENSG00000136247;ENSG00000141446…
3-oxo-cis-15-tetracosaenoyl-CoA[c] + H+[c] + NADPH[c] => 3(S)-hydroxy-cis-15-tetracosaenoyl-CoA[c] + NADP+[c]	ENSG00000066322;ENSG00000072042;ENSG00000080511;ENSG00000087076;ENSG00000099377;ENSG00000100867;ENSG00000109854;ENSG00000112474;ENSG00000121039;ENSG00000138400;ENSG00000139988;ENSG00000145439;ENSG00000159692;ENSG00000160439;ENSG00000164039;ENSG00000167733;ENSG00000170426;ENSG00000170786;ENSG00000176387;ENSG00000183921;ENSG00000184860;ENSG00000186153;ENSG00000187134;ENSG00000196326;ENSG00000197894…
3(S)-hydroxy-cis-15-tetracosaenoyl-CoA[c] => H2O[c] + trans,cis-2,15-tetracosadienoyl-CoA[c]	ENSG00000066322;ENSG00000074696;ENSG00000163684;ENSG00000165996;ENSG00000188921;ENSG00000206527
H+[c] + NADPH[c] + trans,cis-2,15-tetracosadienoyl-CoA[c] => (15Z)-tetracosenoyl-CoA[c] + NADP+[c]	ENSG00000066322;ENSG00000106853;ENSG00000116133;ENSG00000128039;ENSG00000149084;ENSG00000205678
(15Z)-tetracosenoyl-CoA[p] + O2[p] => H2O2[p] + trans,cis-2,15-tetracosadienoyl-CoA[p]	ENSG00000161533
3(S)-hydroxy-cis-15-tetracosaenoyl-CoA[p] + NAD+[p] => 3-oxo-cis-15-tetracosaenoyl-CoA[p] + H+[p] + NADH[p]	ENSG00000113790;ENSG00000133835
(13Z)-docosenoyl-CoA[p] + O2[p] => H2O2[p] + trans,cis-2,13-docosadienoyl-CoA[p]	ENSG00000161533
3(S)-hydroxy-13-cis-docosenoyl-CoA[p] + NAD+[p] => 3-oxo-13cis-docosenoyl-CoA[p] + H+[p] + NADH[p]	ENSG00000113790;ENSG00000133835
(11Z)-eicosenoyl-CoA[p] + O2[p] => H2O2[p] + trans,cis-2,11-eicosadienoyl-CoA[p]	ENSG00000161533
3(S)-hydroxy-11-cis-eicosenoyl-CoA[p] + NAD+[p] => 3-oxo-11-cis-eicosenoyl-CoA[p] + H+[p] + NADH[p]	ENSG00000113790;ENSG00000133835
O2[p] + oleoyl-CoA[p] => H2O2[p] + trans,cis-octadeca-2,9-dienoyl-CoA[p]	ENSG00000161533
(S)-3-hydroxyoleyleoyl-CoA[p] + NAD+[p] => 3-oxooleoyl-CoA[p] + H+[p] + NADH[p]	ENSG00000113790;ENSG00000133835
7-hexadecenoyl-CoA[p] + O2[p] => H2O2[p] + trans,cis-hexadeca-2,7-dienoyl-CoA[p]	ENSG00000161533
(S)-3-hydroxy-7-hexadecenoyl-CoA[p] + NAD+[p] => 3-oxo-7-hexadecenoyl-CoA[p] + H+[p] + NADH[p]	ENSG00000113790;ENSG00000133835
5-tetradecenoyl-CoA[p] + O2[p] => H2O2[p] + trans,cis-myristo-2,5-dienoyl-CoA[p]	ENSG00000161533
NAD+[p] + cis-(3S)-hydroxytetradec-5-enoyl-CoA[p] => 3-oxomyrist-5-enoyl-CoA[p] + H+[p] + NADH[p]	ENSG00000113790;ENSG00000133835

## Sheet: Sheet4
AMP[c] + PPi[c] + butyryl-CoA[c] <=> ATP[c] + CoA[c] + butyrate[c]	ENSG00000005187;ENSG00000066813;ENSG00000166743;ENSG00000183549;ENSG00000183747;ENSG00000215009
valeric acid[s] => valeric acid[c]	ENSG00000083807;ENSG00000113396;ENSG00000121769;ENSG00000130304;ENSG00000135218;ENSG00000140284;ENSG00000143554;ENSG00000145384;ENSG00000163586;ENSG00000164434;ENSG00000164687;ENSG00000167114;ENSG00000170231;ENSG00000170323;ENSG00000197416;ENSG00000205186
AMP[c] + PPi[c] + pentanoyl-CoA[c] <=> ATP[c] + CoA[c] + valeric acid[c]	ENSG00000005187;ENSG00000066813;ENSG00000166743;ENSG00000183549;ENSG00000183747;ENSG00000215009
hexanoic acid[s] => hexanoic acid[c]	ENSG00000083807;ENSG00000113396;ENSG00000121769;ENSG00000130304;ENSG00000135218;ENSG00000140284;ENSG00000143554;ENSG00000145384;ENSG00000163586;ENSG00000164434;ENSG00000164687;ENSG00000167114;ENSG00000170231;ENSG00000170323;ENSG00000197416;ENSG00000205186
AMP[c] + PPi[c] + hexanoyl-CoA[c] <=> ATP[c] + CoA[c] + hexanoic acid[c]	ENSG00000005187;ENSG00000066813;ENSG00000166743;ENSG00000183549;ENSG00000183747;ENSG00000215009
heptylic acid[s] => heptylic acid[c]	ENSG00000083807;ENSG00000113396;ENSG00000121769;ENSG00000130304;ENSG00000135218;ENSG00000140284;ENSG00000143554;ENSG00000145384;ENSG00000163586;ENSG00000164434;ENSG00000164687;ENSG00000167114;ENSG00000170231;ENSG00000170323;ENSG00000197416;ENSG00000205186
AMP[c] + PPi[c] + heptanoyl-CoA[c] <=> ATP[c] + CoA[c] + heptylic acid[c]	ENSG00000005187;ENSG00000066813;ENSG00000166743;ENSG00000183549;ENSG00000183747;ENSG00000215009
octanoic acid[s] => octanoic acid[c]	ENSG00000083807;ENSG00000113396;ENSG00000121769;ENSG00000130304;ENSG00000135218;ENSG00000140284;ENSG00000143554;ENSG00000145384;ENSG00000163586;ENSG00000164434;ENSG00000164687;ENSG00000167114;ENSG00000170231;ENSG00000170323;ENSG00000197416;ENSG00000205186
AMP[c] + PPi[c] + octanoyl-CoA[c] <=> ATP[c] + CoA[c] + octanoic acid[c]	ENSG00000005187;ENSG00000066813;ENSG00000166743;ENSG00000183549;ENSG00000183747;ENSG00000215009
nonanoic acid[s] => nonanoic acid[c]	ENSG00000083807;ENSG00000113396;ENSG00000121769;ENSG00000130304;ENSG00000135218;ENSG00000140284;ENSG00000143554;ENSG00000145384;ENSG00000163586;ENSG00000164434;ENSG00000164687;ENSG00000167114;ENSG00000170231;ENSG00000170323;ENSG00000197416;ENSG00000205186
AMP[c] + PPi[c] + nonanoyl-CoA[c] <=> ATP[c] + CoA[c] + nonanoic acid[c]	ENSG00000005187;ENSG00000066813;ENSG00000166743;ENSG00000183549;ENSG00000183747;ENSG00000215009
decanoic acid[s] => decanoic acid[c]	ENSG00000083807;ENSG00000113396;ENSG00000121769;ENSG00000130304;ENSG00000135218;ENSG00000140284;ENSG00000143554;ENSG00000145384;ENSG00000163586;ENSG00000164434;ENSG00000164687;ENSG00000167114;ENSG00000170231;ENSG00000170323;ENSG00000197416;ENSG00000205186
AMP[c] + PPi[c] + decanoyl-CoA[c] <=> ATP[c] + CoA[c] + decanoic acid[c]	ENSG00000005187;ENSG00000066813;ENSG00000166743;ENSG00000183549;ENSG00000183747;ENSG00000215009
undecylic acid[s] => undecylic acid[c]	ENSG00000083807;ENSG00000113396;ENSG00000121769;ENSG00000130304;ENSG00000135218;ENSG00000140284;ENSG00000143554;ENSG00000145384;ENSG00000163586;ENSG00000164434;ENSG00000164687;ENSG00000167114;ENSG00000170231;ENSG00000170323;ENSG00000197416;ENSG00000205186
AMP[c] + PPi[c] + undecanoyl-CoA[c] <=> ATP[c] + CoA[c] + undecylic acid[c]	ENSG00000005187;ENSG00000066813;ENSG00000166743;ENSG00000183549;ENSG00000183747;ENSG00000215009

## Sheet: Sheet5
H2O[l] + keratan sulfate I, degradation product 3[l] => N-acetylneuraminate[l] + keratan sulfate I, degradation product 4[l]	ENSG00000064601;ENSG00000141012;ENSG00000170266;ENSG00000204386
H2O[l] + keratan sulfate I, degradation product 4[l] => keratan sulfate I, degradation product 5[l] + sulfate[l]	ENSG00000064601;ENSG00000141012;ENSG00000170266;ENSG00000204386
2 H2O[l] + keratan sulfate I, degradation product 5[l] => 2 galactose[l] + keratan sulfate I, degradation product 6[l]	ENSG00000064601;ENSG00000141012;ENSG00000170266;ENSG00000204386
H2O[l] + keratan sulfate I, degradation product 8[l] => galactose[l] + keratan sulfate I, degradation product 9[l]	ENSG00000064601;ENSG00000141012;ENSG00000170266;ENSG00000204386
H2O[l] + keratan sulfate I, degradation product 11[l] => galactose[l] + keratan sulfate I, degradation product 12[l]	ENSG00000064601;ENSG00000141012;ENSG00000170266;ENSG00000204386
H2O[l] + keratan sulfate I, degradation product 14[l] => galactose[l] + keratan sulfate I, degradation product 15[l]	ENSG00000064601;ENSG00000141012;ENSG00000170266;ENSG00000204386
H2O[l] + keratan sulfate I, degradation product 17[l] => galactose[l] + keratan sulfate I, degradation product 18[l]	ENSG00000064601;ENSG00000141012;ENSG00000170266;ENSG00000204386
H2O[l] + keratan sulfate I, degradation product 20[l] => galactose[l] + keratan sulfate I, degradation product 21[l]	ENSG00000064601;ENSG00000141012;ENSG00000170266;ENSG00000204386
H2O[l] + keratan sulfate I, degradation product 23[l] => galactose[l] + keratan sulfate I, degradation product 24[l]	ENSG00000064601;ENSG00000141012;ENSG00000170266;ENSG00000204386
H2O[l] + keratan sulfate I, degradation product 26[l] => galactose[l] + keratan sulfate I, degradation product 27[l]	ENSG00000064601;ENSG00000141012;ENSG00000170266;ENSG00000204386
H2O[l] + keratan sulfate I, degradation product 29[l] => galactose[l] + keratan sulfate I, degradation product 30[l]	ENSG00000064601;ENSG00000141012;ENSG00000170266;ENSG00000204386
H2O[l] + keratan sulfate I, degradation product 32[l] => galactose[l] + keratan sulfate I, degradation product 33[l]	ENSG00000064601;ENSG00000141012;ENSG00000170266;ENSG00000204386
H2O[l] + keratan sulfate I, degradation product 35[l] => galactose[l] + keratan sulfate I, degradation product 36[l]	ENSG00000064601;ENSG00000141012;ENSG00000170266;ENSG00000204386
H2O[l] + keratan sulfate I, degradation product 38[l] => galactose[l] + keratan sulfate I, degradation product 39[l]	ENSG00000064601;ENSG00000141012;ENSG00000170266;ENSG00000204386
H2O[l] + keratan sulfate I, degradation product 40[l] => galactose[l] + keratan sulfate I, degradation product 41[l]	ENSG00000064601;ENSG00000141012;ENSG00000170266;ENSG00000204386

## Sheet: Sheet6
(2R,6S,10S)-pristanate[p] + ATP[p] + CoA[p] <=> (2S)-pristanoyl-CoA[p] + AMP[p] + PPi[p]	ENSG00000068366;ENSG00000103740;ENSG00000123983;ENSG00000130304;ENSG00000130377;ENSG00000140284;ENSG00000143554;ENSG00000151726;ENSG00000157426;ENSG00000164398;ENSG00000167107;ENSG00000167114;ENSG00000176715;ENSG00000197142
(2S)-pristanoyl-CoA[p] + O2[p] => H2O2[p] + trans-2,3-dehydropristanoyl-CoA[p]	ENSG00000087008;ENSG00000161533;ENSG00000168306
H2O[p] + trans-2,3-dehydropristanoyl-CoA[p] => 3-hydroxypristanoyl-CoA[p]	ENSG00000084754;ENSG00000113790;ENSG00000127884;ENSG00000133835
3-hydroxypristanoyl-CoA[p] + NAD+[p] => 3-ketopristanoyl-CoA[p] + H+[p] + NADH[p]	ENSG00000072506;ENSG00000113790;ENSG00000133835;ENSG00000138796
4,8,12-trimethyltridecanoyl-CoA[p] + O2[p] => (4R,8R,12R)-trimethyl-(2E)-tridecenoyl-CoA[p] + H2O2[p]	ENSG00000087008;ENSG00000161533;ENSG00000168306
(4R,8R,12R)-trimethyl-(2E)-tridecenoyl-CoA[p] + H2O[p] => 3(R)-hydroxy-(4R,8R,12R)-trimethyl-tridecanoyl-CoA[p]	ENSG00000084754;ENSG00000113790;ENSG00000127884
3(R)-hydroxy-(4R,8R,12R)-trimethyl-tridecanoyl-CoA[p] + NAD+[p] => 3-oxo-(4R,8R,12R)-trimethyl-tridecanoyl-CoA[p] + H+[p] + NADH[p]	ENSG00000072506;ENSG00000113790;ENSG00000133835;ENSG00000138796
(2S,6R,10R)-trimethyl-hendecanoyl-CoA[p] + O2[p] => (2S,6R,10R)-trimethyl-(2E)-hendecenoyl-CoA[p] + H2O2[p]	ENSG00000087008;ENSG00000161533;ENSG00000168306
(2S,6R,10R)-trimethyl-(2E)-hendecenoyl-CoA[p] + H2O[p] => 3(R)-hydroxy-(2S,6R,10)-trimethyl-hendecanoyl-CoA[p]	ENSG00000084754;ENSG00000113790;ENSG00000127884
3(R)-hydroxy-(2S,6R,10)-trimethyl-hendecanoyl-CoA[p] + NAD+[p] => 3-oxo-(2S,6R,10R)-trimethyl-hendecanoyl-CoA[p] + H+[p] + NADH[p]	ENSG00000072506;ENSG00000113790;ENSG00000133835;ENSG00000138796
4(R),8-dimethyl-trans-2-nonenoyl-CoA[m] + H2O[m] => 3(S)-hydroxy-4(R),8-dimethyl-nonanoyl-CoA[m]	ENSG00000084754;ENSG00000113790;ENSG00000127884;ENSG00000138029
3(S)-hydroxy-4(R),8-dimethyl-nonanoyl-CoA[m] + NAD+[m] => 3-oxo-4(R),8-dimethyl-nonanoyl-CoA[m] + H+[m] + NADH[m]	ENSG00000072506;ENSG00000084754;ENSG00000113790;ENSG00000133835;ENSG00000138029;ENSG00000138796

## Sheet: Sheet7
docosanoyl-CoA[c] + malonyl-CoA[c] => 3-oxotetracosanoyl-CoA[c] + CO2[c] + CoA[c]	ENSG00000023041;ENSG00000054392;ENSG00000087253;ENSG00000090971;ENSG00000097033;ENSG00000099904;ENSG00000100344;ENSG00000102030;ENSG00000102312;ENSG00000102383;ENSG00000103066;ENSG00000104219;ENSG00000106636;ENSG00000109065;ENSG00000110583;ENSG00000111684;ENSG00000121579;ENSG00000122390;ENSG00000123684;ENSG00000125505;ENSG00000133328;ENSG00000135372;ENSG00000136247;ENSG00000141446;ENSG00000143797…
3-oxotetracosanoyl-CoA[c] + H+[c] + NADPH[c] => 3-hydroxytetracosanoyl-CoA[c] + NADP+[c]	ENSG00000072042;ENSG00000080511;ENSG00000087076;ENSG00000099377;ENSG00000100867;ENSG00000109854;ENSG00000112474;ENSG00000121039;ENSG00000138400;ENSG00000139988;ENSG00000145439;ENSG00000159692;ENSG00000160439;ENSG00000164039;ENSG00000167733;ENSG00000170426;ENSG00000170786;ENSG00000176387;ENSG00000183921;ENSG00000184860;ENSG00000186153;ENSG00000187134;ENSG00000196326;ENSG00000197894;ENSG00000198074…
3-hydroxytetracosanoyl-CoA[c] => (2E)-tetracosenoyl-CoA[c] + H2O[c]	ENSG00000074696;ENSG00000163684;ENSG00000165996;ENSG00000188921;ENSG00000206527;ENSG00000244486
O2[p] + tetracosanoyl-CoA[p] => (2E)-tetracosenoyl-CoA[p] + H2O2[p]	ENSG00000161533
3-hydroxytetracosanoyl-CoA[p] + NAD+[p] => 3-oxotetracosanoyl-CoA[p] + H+[p] + NADH[p]	ENSG00000113790;ENSG00000133835
O2[p] + docosanoyl-CoA[p] => (2E)-docosenoyl-CoA[p] + H2O2[p]	ENSG00000161533
3-hydroxydocosanoyl-CoA[p] + NAD+[p] => 3-oxodocosanoyl-CoA[p] + H+[p] + NADH[p]	ENSG00000113790;ENSG00000133835
O2[p] + eicosanoyl-CoA[p] => (2E)-eicosenoyl-CoA[p] + H2O2[p]	ENSG00000161533
3-hydroxyeicosanoyl-CoA[p] + NAD+[p] => 3-oxoeicosanoyl-CoA[p] + H+[p] + NADH[p]	ENSG00000113790;ENSG00000133835
O2[p] + stearoyl-CoA[p] => (2E)-octadecenoyl-CoA[p] + H2O2[p]	ENSG00000161533
3-hydroxyoctadecanoyl-CoA[p] + NAD+[p] => 3-oxooctadecanoyl-CoA[p] + H+[p] + NADH[p]	ENSG00000113790;ENSG00000133835

## Sheet: Sheet8
H2O[r] + PC-LD pool[r] => 2-lysolecithin pool[r] + fatty acid-LD-PC pool[r]	ENSG00000069764;ENSG00000100078;ENSG00000105499;ENSG00000116711;ENSG00000117215;ENSG00000123739;ENSG00000127472;ENSG00000138308;ENSG00000146070;ENSG00000158786;ENSG00000159337;ENSG00000163803;ENSG00000168907;ENSG00000168970;ENSG00000170890;ENSG00000184381;ENSG00000188089;ENSG00000188257;ENSG00000188784;ENSG00000243708
12,15,18,21-tetracosatetraenoyl-CoA[c] + L-carnitine[c] <=> 12,15,18,21-tetracosatetraenoylcarnitine[c] + CoA[c]	ENSG00000110090;ENSG00000169169;ENSG00000205560
CoA[c] + tricosanoylcarnitine[c] <=> L-carnitine[c] + tricosanoyl-CoA[c]	ENSG00000110090;ENSG00000169169;ENSG00000205560
CoA[c] + tetracosanoylcarnitine[c] <=> L-carnitine[c] + tetracosanoyl-CoA[c]	ENSG00000110090;ENSG00000169169;ENSG00000205560
(15Z)-tetracosenoyl-CoA[c] + L-carnitine[c] <=> (15Z)-tetracosenoylcarnitine[c] + CoA[c]	ENSG00000110090;ENSG00000169169;ENSG00000205560
CoA[c] + hexacosanoylcarnitine[c] <=> L-carnitine[c] + hexacosanoyl-CoA[c]	ENSG00000110090;ENSG00000169169;ENSG00000205560
CoA[c] + hexacosenoylcarnitine[c] <=> L-carnitine[c] + hexacosenoyl-CoA[c]	ENSG00000110090;ENSG00000169169;ENSG00000205560
(9Z,12Z,15Z,18Z,21Z)-tetracosapentaenoyl-CoA[c] + L-carnitine[c] <=> (9Z,12Z,15Z,18Z,21Z)-tetracosapentaenoylcarnitine[c] + CoA[c]	ENSG00000110090;ENSG00000169169;ENSG00000205560
(9Z,12Z,15Z,18Z)-tetracosatetraenoyl-CoA[c] + L-carnitine[c] <=> (9Z,12Z,15Z,18Z)-tetracosatetraenoylcarnitine[c] + CoA[c]	ENSG00000110090;ENSG00000169169;ENSG00000205560
(6Z,9Z,12Z,15Z,18Z)-tetracosapentaenoyl-CoA[c] + L-carnitine[c] <=> (6Z,9Z,12Z,15Z,18Z)-tetracosapentaenoylcarnitine[c] + CoA[c]	ENSG00000110090;ENSG00000169169;ENSG00000205560
(6Z,9Z,12Z,15Z,18Z,21Z)-tetracosahexaenoyl-CoA[c] + L-carnitine[c] <=> (6Z,9Z,12Z,15Z,18Z,21Z)-tetracosahexaenoylcarnitine[c] + CoA[c]	ENSG00000110090;ENSG00000169169;ENSG00000205560

## Sheet: Sheet9
UDP-glucuronate[g] + heparan sulfate, precursor 1[g] => UDP[g] + heparan sulfate, precursor 2[g]	ENSG00000151348;ENSG00000182197
UDP-N-acetylglucosamine[g] + heparan sulfate, precursor 2[g] => UDP[g] + heparan sulfate, precursor 3[g]	ENSG00000012232;ENSG00000151348;ENSG00000158008;ENSG00000182197
UDP-glucuronate[g] + heparan sulfate, precursor 3[g] => UDP[g] + heparan sulfate, precursor 4[g]	ENSG00000151348;ENSG00000182197
UDP-N-acetylglucosamine[g] + heparan sulfate, precursor 4[g] => UDP[g] + heparan sulfate, precursor 5[g]	ENSG00000012232;ENSG00000151348;ENSG00000158008;ENSG00000182197
UDP-glucuronate[g] + heparan sulfate, precursor 5[g] => UDP[g] + heparan sulfate, precursor 6[g]	ENSG00000151348;ENSG00000182197
UDP-N-acetylglucosamine[g] + heparan sulfate, precursor 6[g] => UDP[g] + heparan sulfate, precursor 7[g]	ENSG00000012232;ENSG00000151348;ENSG00000158008;ENSG00000182197
UDP-glucuronate[g] + heparan sulfate, precursor 7[g] => UDP[g] + heparan sulfate, precursor 8[g]	ENSG00000151348;ENSG00000182197
UDP-N-acetylglucosamine[g] + heparan sulfate, precursor 8[g] => UDP[g] + heparan sulfate, precursor 9[g]	ENSG00000012232;ENSG00000151348;ENSG00000158008;ENSG00000182197
4 H2O[g] + 4 PAPS[g] + heparan sulfate, precursor 9[g] => 4 PAP[g] + 4 acetate[g] + heparan sulfate, precursor 10[g]	ENSG00000070614;ENSG00000138653;ENSG00000164100;ENSG00000166507
3 PAPS[g] + heparan sulfate, precursor 12[g] => 3 PAP[g] + heparan sulfate, precursor 13[g]	ENSG00000136720;ENSG00000171004;ENSG00000185352
PAPS[g] + heparan sulfate, precursor 13[g] => PAP[g] + heparan sulfate, precursor 14[g]	ENSG00000002587;ENSG00000182601;ENSG00000249853

## Sheet: Sheet10
(13Z)-eicosenoyl-CoA[c] + ATP[c] + H2O[c] => (13Z)-eicosenoyl-CoA[p] + ADP[c] + Pi[c]	ENSG00000067829;ENSG00000067840;ENSG00000101986;ENSG00000130821;ENSG00000130822;ENSG00000130829;ENSG00000180879;ENSG00000184343;ENSG00000185825;ENSG00000198753;ENSG00000198910
(13Z)-eicosenoyl-CoA[p] + O2[p] => H2O2[p] + trans,cis-2,13-eicosadienoyl-CoA[p]	ENSG00000161533
3(S)-hydroxy-13-cis-eicosenoyl-CoA[p] + NAD+[p] => 3-oxo-13-cis-eicosenoyl-CoA[p] + H+[p] + NADH[p]	ENSG00000113790;ENSG00000133835
O2[p] + cis-vaccenoyl-CoA[p] => H2O2[p] + trans,cis-octadeca-2,11-dienoyl-CoA[p]	ENSG00000161533
(S)-3-hydroxy-11-cis-octadecenoyl-CoA[p] + NAD+[p] => 3-oxo-11-cis-octadecenoyl-CoA[p] + H+[p] + NADH[p]	ENSG00000113790;ENSG00000133835
O2[p] + palmitoleoyl-CoA[p] => H2O2[p] + trans,cis-hexadeca-2,9-dienoyl-CoA[p]	ENSG00000161533
(S)-3-hydroxypalmitoleoyl-CoA[p] + NAD+[p] => 3-oxopalmitoleoyl-CoA[p] + H+[p] + NADH[p]	ENSG00000113790;ENSG00000133835
(7Z)-tetradecenoyl-CoA[p] + O2[p] => H2O2[p] + trans,cis-myristo-2,7-dienoyl-CoA[p]	ENSG00000161533
NAD+[p] + cis-(3S)-hydroxytetradec-7-enoyl-CoA[p] => 3-oxomyrist-7-enoyl-CoA[p] + H+[p] + NADH[p]	ENSG00000113790;ENSG00000133835

[truncated: 90 more sheets: Sheet11, Sheet12, Sheet13, Sheet14, Sheet15, Sheet16, Sheet17, Sheet18, Sheet19, Sheet20, Sheet21, Sheet22, Sheet23, Sheet24, Sheet25, Sheet26, Sheet27, Sheet28, Sheet29, Sheet30 …]
