# Supplementary material for: Metabolic and protein interaction sub-networks controlling the proliferation rate of cancer cells and their impact on patient survival
Source: Sci Rep. 2013 Oct 24;3:3041. doi: 10.1038/srep03041 (PMC3807112; doi:10.1038/srep03041)
Supplement: Supplementary Information — S5 [file srep03041-s9.xls]

## Sheet: Sheet1
N-acetyllactosaminide beta-1,3-N-acetylglucosaminyltransferase, Golgi apparatus	uacgam[g] + ksi_pre18[g] -> h[g] + udp[g] + ksi_pre19[g]	10331.1 10678.1 10678.2 11041.1 146712.1 374907.1 374907.2 79369.1 93010.1
N-acetyllactosaminide beta-1,3-N-acetylglucosaminyltransferase, Golgi apparatus	uacgam[g] + ksi_pre21[g] -> h[g] + udp[g] + ksi_pre22[g]	10331.1 10678.1 10678.2 11041.1 146712.1 374907.1 374907.2 79369.1 93010.1
N-acetyllactosaminide beta-1,3-N-acetylglucosaminyltransferase, Golgi apparatus	uacgam[g] + ksi_pre24[g] -> h[g] + udp[g] + ksi_pre25[g]	10331.1 10678.1 10678.2 11041.1 146712.1 374907.1 374907.2 79369.1 93010.1
N-acetyllactosaminide beta-1,3-N-acetylglucosaminyltransferase, Golgi apparatus	uacgam[g] + ksi_pre27[g] -> h[g] + udp[g] + ksi_pre28[g]	10331.1 10678.1 10678.2 11041.1 146712.1 374907.1 374907.2 79369.1 93010.1
N-acetyllactosaminide beta-1,3-N-acetylglucosaminyltransferase, Golgi apparatus	uacgam[g] + ksi_pre30[g] -> h[g] + udp[g] + ksi_pre31[g]	10331.1 10678.1 10678.2 11041.1 146712.1 374907.1 374907.2 79369.1 93010.1
N-acetyllactosaminide beta-1,3-N-acetylglucosaminyltransferase, Golgi apparatus	uacgam[g] + ksi_pre33[g] -> h[g] + udp[g] + ksi_pre34[g]	10331.1 10678.1 10678.2 11041.1 146712.1 374907.1 374907.2 79369.1 93010.1
N-acetyllactosaminide beta-1,3-N-acetylglucosaminyltransferase, Golgi apparatus	uacgam[g] + ksi_pre1[g] -> h[g] + udp[g] + ksi_pre2[g]	10331.1 10678.1 10678.2 11041.1 146712.1 374907.1 374907.2 79369.1 93010.1
N-acetyllactosaminide beta-1,3-N-acetylglucosaminyltransferase, Golgi apparatus	uacgam[g] + ksi_pre3[g] -> h[g] + udp[g] + ksi_pre4[g]	10331.1 10678.1 10678.2 11041.1 146712.1 374907.1 374907.2 79369.1 93010.1
N-acetyllactosaminide beta-1,3-N-acetylglucosaminyltransferase, Golgi apparatus	uacgam[g] + ksi_pre6[g] -> h[g] + udp[g] + ksi_pre7[g]	10331.1 10678.1 10678.2 11041.1 146712.1 374907.1 374907.2 79369.1 93010.1
N-acetyllactosaminide beta-1,3-N-acetylglucosaminyltransferase, Golgi apparatus	uacgam[g] + ksi_pre9[g] -> h[g] + udp[g] + ksi_pre10[g]	10331.1 10678.1 10678.2 11041.1 146712.1 374907.1 374907.2 79369.1 93010.1
N-acetyllactosaminide beta-1,3-N-acetylglucosaminyltransferase, Golgi apparatus	uacgam[g] + ksi_pre12[g] -> h[g] + udp[g] + ksi_pre13[g]	10331.1 10678.1 10678.2 11041.1 146712.1 374907.1 374907.2 79369.1 93010.1
N-acetyllactosaminide beta-1,3-N-acetylglucosaminyltransferase, Golgi apparatus	uacgam[g] + ksi_pre15[g] -> h[g] + udp[g] + ksi_pre16[g]	10331.1 10678.1 10678.2 11041.1 146712.1 374907.1 374907.2 79369.1 93010.1
beta-N-acetylglucosaminylglycopeptide beta-1,4-galactosyltransferase, Golgi	udpgal[g] + ksi_pre14[g] -> h[g] + udp[g] + ksi_pre15[g]	2683.1 8703.1 8704.1 8704.2 9334.1
beta-N-acetylglucosaminylglycopeptide beta-1,4-galactosyltransferase, Golgi	udpgal[g] + ksi_pre17[g] -> h[g] + udp[g] + ksi_pre18[g]	2683.1 8703.1 8704.1 8704.2 9334.1
beta-N-acetylglucosaminylglycopeptide beta-1,4-galactosyltransferase, Golgi	udpgal[g] + ksi_pre20[g] -> h[g] + udp[g] + ksi_pre21[g]	2683.1 8703.1 8704.1 8704.2 9334.1
beta-N-acetylglucosaminylglycopeptide beta-1,4-galactosyltransferase, Golgi	udpgal[g] + ksi_pre23[g] -> h[g] + udp[g] + ksi_pre24[g]	2683.1 8703.1 8704.1 8704.2 9334.1
beta-N-acetylglucosaminylglycopeptide beta-1,4-galactosyltransferase, Golgi	udpgal[g] + ksi_pre26[g] -> h[g] + udp[g] + ksi_pre27[g]	2683.1 8703.1 8704.1 8704.2 9334.1
beta-N-acetylglucosaminylglycopeptide beta-1,4-galactosyltransferase, Golgi	udpgal[g] + ksi_pre29[g] -> h[g] + udp[g] + ksi_pre30[g]	2683.1 8703.1 8704.1 8704.2 9334.1
beta-N-acetylglucosaminylglycopeptide beta-1,4-galactosyltransferase, Golgi	udpgal[g] + ksi_pre32[g] -> h[g] + udp[g] + ksi_pre33[g]	2683.1 8703.1 8704.1 8704.2 9334.1
beta-N-acetylglucosaminylglycopeptide beta-1,4-galactosyltransferase, Golgi	udpgal[g] + ksi_pre35[g] -> h[g] + udp[g] + ksi_pre36[g]	2683.1 8703.1 8704.1 8704.2 9334.1
beta-N-acetylglucosaminylglycopeptide beta-1,4-galactosyltransferase, Golgi	udpgal[g] + ksi_pre2[g] -> h[g] + udp[g] + ksi_pre3[g]	2683.1 8703.1 8704.1 8704.2 9334.1
beta-N-acetylglucosaminylglycopeptide beta-1,4-galactosyltransferase, Golgi	udpgal[g] + ksi_pre5[g] -> h[g] + udp[g] + ksi_pre6[g]	2683.1 8703.1 8704.1 8704.2 9334.1
beta-N-acetylglucosaminylglycopeptide beta-1,4-galactosyltransferase, Golgi	udpgal[g] + ksi_pre8[g] -> h[g] + udp[g] + ksi_pre9[g]	2683.1 8703.1 8704.1 8704.2 9334.1
beta-N-acetylglucosaminylglycopeptide beta-1,4-galactosyltransferase, Golgi	udpgal[g] + ksi_pre11[g] -> h[g] + udp[g] + ksi_pre12[g]	2683.1 8703.1 8704.1 8704.2 9334.1
keratan sulfate I transport, golgi to extracellular	ksi[g] -> ksi[e]
beta-galactoside alpha-2,3-sialyltransferase (complex N-glycan)	cmpacna[g] + l2fn2m2masn[g] -> h[g] + ksi_pre1[g] + cmp[g]	6487.1 6487.10 6487.11 6487.2 6487.3 6487.4 6487.5 6487.6 6487.7 6487.8 6487.9
galactose/N-acetylglucosamine 6-O-sulfotransferase, Golgi apparatus	ksi_pre22[g] + paps[g] -> h[g] + ksi_pre23[g] + pap[g]	10164.1 23563.1 23563.2 4166.1 9435.1
galactose/N-acetylglucosamine 6-O-sulfotransferase, Golgi apparatus	ksi_pre25[g] + paps[g] -> h[g] + ksi_pre26[g] + pap[g]	10164.1 23563.1 23563.2 4166.1 9435.1
galactose/N-acetylglucosamine 6-O-sulfotransferase, Golgi apparatus	ksi_pre28[g] + paps[g] -> h[g] + ksi_pre29[g] + pap[g]	10164.1 23563.1 23563.2 4166.1 9435.1
galactose/N-acetylglucosamine 6-O-sulfotransferase, Golgi apparatus	ksi_pre31[g] + paps[g] -> h[g] + ksi_pre32[g] + pap[g]	10164.1 23563.1 23563.2 4166.1 9435.1
galactose/N-acetylglucosamine 6-O-sulfotransferase, Golgi apparatus	ksi_pre34[g] + paps[g] -> h[g] + ksi_pre35[g] + pap[g]	10164.1 23563.1 23563.2 4166.1 9435.1
galactose/N-acetylglucosamine 6-O-sulfotransferase, Golgi apparatus	ksi_pre36[g] + paps[g] -> h[g] + pap[g] + ksi[g]	8534.1 9469.1
galactose/N-acetylglucosamine 6-O-sulfotransferase, Golgi apparatus	ksi_pre4[g] + paps[g] -> h[g] + ksi_pre5[g] + pap[g]	10164.1 23563.1 23563.2 4166.1 9435.1
galactose/N-acetylglucosamine 6-O-sulfotransferase, Golgi apparatus	ksi_pre7[g] + paps[g] -> h[g] + ksi_pre8[g] + pap[g]	10164.1 23563.1 23563.2 4166.1 9435.1
galactose/N-acetylglucosamine 6-O-sulfotransferase, Golgi apparatus	ksi_pre10[g] + paps[g] -> h[g] + ksi_pre11[g] + pap[g]	10164.1 23563.1 23563.2 4166.1 9435.1
galactose/N-acetylglucosamine 6-O-sulfotransferase, Golgi apparatus	ksi_pre13[g] + paps[g] -> h[g] + ksi_pre14[g] + pap[g]	10164.1 23563.1 23563.2 4166.1 9435.1
galactose/N-acetylglucosamine 6-O-sulfotransferase, Golgi apparatus	ksi_pre16[g] + paps[g] -> h[g] + ksi_pre17[g] + pap[g]	10164.1 23563.1 23563.2 4166.1 9435.1
galactose/N-acetylglucosamine 6-O-sulfotransferase, Golgi apparatus	ksi_pre19[g] + paps[g] -> h[g] + ksi_pre20[g] + pap[g]	10164.1 23563.1 23563.2 4166.1 9435.1

## Sheet: Sheet2
endo-beta-N-acetylglucosaminidase, lysosomal	h2o[l] + ksi_deg2[l] -> acgam[l] + ksi_deg3[l]
alpha-fucosidase, lysosomal	h2o[l] + ksi[l] -> fuc_L[l] + ksi_deg1[l]
beta-galactosidase, lysosomal	h2o[l] + ksi_deg26[l] -> gal[l] + ksi_deg27[l]	2588.1 2720.1 4758.1 5476.1
beta-galactosidase, lysosomal	h2o[l] + ksi_deg29[l] -> gal[l] + ksi_deg30[l]	2588.1 2720.1 4758.1 5476.1
beta-galactosidase, lysosomal	h2o[l] + ksi_deg32[l] -> gal[l] + ksi_deg33[l]	2588.1 2720.1 4758.1 5476.1
beta-galactosidase, lysosomal	h2o[l] + ksi_deg35[l] -> gal[l] + ksi_deg36[l]	2588.1 2720.1 4758.1 5476.1
beta-galactosidase, lysosomal	h2o[l] + ksi_deg38[l] -> gal[l] + ksi_deg39[l]	2588.1 2720.1 4758.1 5476.1
beta-galactosidase, lysosomal	h2o[l] + ksi_deg40[l] -> gal[l] + ksi_deg41[l]	2588.1 2720.1 4758.1 5476.1
beta-galactosidase, lysosomal	2 h2o[l] + ksi_deg5[l] -> 2 gal[l] + ksi_deg6[l]	2588.1 2720.1 4758.1 5476.1
beta-galactosidase, lysosomal	h2o[l] + ksi_deg8[l] -> gal[l] + ksi_deg9[l]	2588.1 2720.1 4758.1 5476.1
beta-galactosidase, lysosomal	h2o[l] + ksi_deg11[l] -> gal[l] + ksi_deg12[l]	2588.1 2720.1 4758.1 5476.1
beta-galactosidase, lysosomal	h2o[l] + ksi_deg14[l] -> gal[l] + ksi_deg15[l]	2588.1 2720.1 4758.1 5476.1
beta-galactosidase, lysosomal	h2o[l] + ksi_deg17[l] -> gal[l] + ksi_deg18[l]	2588.1 2720.1 4758.1 5476.1
beta-galactosidase, lysosomal	h2o[l] + ksi_deg20[l] -> gal[l] + ksi_deg21[l]	2588.1 2720.1 4758.1 5476.1
beta-galactosidase, lysosomal	h2o[l] + ksi_deg23[l] -> gal[l] + ksi_deg24[l]	2588.1 2720.1 4758.1 5476.1
glycosylasparaginase, lysosomal	h2o[l] + ksi_deg1[l] -> Asn_X_Ser_Thr[l] + ksi_deg2[l]
keratan sulfate I transport, extracellular to lysosome	ksi[e] -> ksi[l]
beta-N-acetylhexosaminidase, lysosomal	h2o[l] + ksi_deg39[l] -> acgam[l] + ksi_deg40[l]	3073.1 3074.1
beta-N-acetylhexosaminidase, lysosomal	h2o[l] + ksi_deg41[l] -> m2mn[l] + acgam[l]	3073.1 3074.1
galactose-6-sulfate sulfatase, lysosomal	h2o[l] + ksi_deg4[l] <=> h[l] + so4[l] + ksi_deg5[l]	2588.1 2720.1 4758.1 5476.1
sialidase, lysosomal	h2o[l] + ksi_deg3[l] -> acnam[l] + ksi_deg4[l]	2588.1 2720.1 4758.1 5476.1

## Sheet: Sheet3
Acetyl-CoA ACP transacylase	accoa[c] + ACP[c] <=> coa[c] + acACP[c]
Acyl-[acyl-carrier-protein]:malonyl-[acyl-carrier-protein] C-acyltransferase (decarboxylating) Fatty acid biosynthesis EC:2.3.1.85	h[c] + acACP[c] + malACP[c] <=> co2[c] + ACP[c] + HC01587[c]	51102.1 55825.1 AA526438.1 H17063.1
(3R)-3-Hydroxybutanoyl-[acyl-carrier-protein] hydro-lyase Fatty acid biosynthesis EC:2.3.1.85	HC01321[c] <=> h2o[c] + HC01255[c]	54677.1 AI373818.1
Butyryl-[acyl-carrier protein]:malonyl-CoA C-acyltransferase(decarboxylating, oxoacyl- and enoyl-reducing and thioester-hydrolysing) Fatty acid biosynthesis EC:2.1.3.85	nadp[c] + HC01588[c] <=> h[c] + nadph[c] + HC01255[c]	51102.1 55825.1 AA526438.1 H17063.1
(3R)-3-Hydroxybutanoyl-[acyl-carrier protein]:NADP+ oxidoreductase Fatty acid biosynthesis EC:2.3.1.85	nadp[c] + HC01321[c] <=> h[c] + nadph[c] + HC01587[c]	217.1 219.1 223.1 224.1 501.1 AA081045.1 AI620219.1 AU149534.1 T83654.1
(3R)-3-Hydroxydecanoyl-[acyl-carrier-protein]:NADP+ oxidoreductase Fatty acid biosynthesis EC:2.3.1.85	nadp[c] + HC01322[c] <=> h[c] + nadph[c] + HC01596[c]
(3R)-3-Hydroxybutanoyl-[acyl-carrier-protein] hydro-lyase Fatty acid biosynthesis EC:2.3.1.85	HC01322[c] <=> h2o[c] + HC01597[c]
(3R)-3-Hydroxyoctanoyl-[acyl-carrier-protein]:NADP+ oxidoreductase Fatty acid biosynthesis EC:2.3.1.85	nadp[c] + HC01323[c] <=> h[c] + nadph[c] + HC01593[c]
(3R)-3-Hydroxybutanoyl-[acyl-carrier-protein] hydro-lyase; (3R)-3-Hydroxyoctanoyl-[acyl-carrier-protein] hydro-lyase Fatty acid biosynthesis EC:2.3.1.85	HC01323[c] <=> h2o[c] + HC01594[c]	2678.1 2686.1 2687.1 728226.1 728441.1 AI222095.1 AI697028.1 D87002.1 NM_013421.1
Dodecanoyl-[acyl-carrier protein]: malonyl-CoA C-acyltransferase(decarboxylating, oxoacyl- and enoyl-reducing and thioester-hydrolysing) Fatty acid biosynthesis EC:2.3.1.85	nadp[c] + ddcaACP[c] <=> h[c] + nadph[c] + HC01601[c]
butyryl-[acyl-carrier protein]:malonyl-[acyl-carrier-protein] C-acyltransferase (decarboxylating) Fatty acid biosynthesis EC:2.3.1.85	h[c] + malACP[c] + HC01588[c] <=> co2[c] + ACP[c] + HC01589[c]	51733.1 AI640625.1
(3R)-3-Hydroxyhexanoyl-[acyl-carrier-protein]:NADP+ oxidoreductase Fatty acid biosynthesis EC:2.3.1.85	nadp[c] + HC01590[c] <=> h[c] + nadph[c] + HC01589[c]
(3R)-3-Hydroxybutanoyl-[acyl-carrier-protein] hydro-lyase Fatty acid biosynthesis EC:2.3.1.85	HC01590[c] <=> h2o[c] + HC01591[c]	2194.1 54995.1 AA177072.1
Hexanoyl-[acyl-carrier protein]:oxoacyl- and enoyl-reducing and thioester-hydrolysing) Fatty acid biosynthesis EC:2.3.1.85	nadp[c] + HC01592[c] <=> h[c] + nadph[c] + HC01591[c]	1962.1 3028.1 3030.1 3033.1 3295.1
hexanoyl-[acyl-carrier protein]:malonyl-[acyl-carrier-protein] C-acyltransferase (decarboxylating) Fatty acid biosynthesis EC:2.3.1.85	h[c] + malACP[c] + HC01592[c] <=> co2[c] + ACP[c] + HC01593[c]	1962.1 3028.1 3030.1 3033.1 3295.1
Octanoyl-[acyl-carrier protein]:malonyl-CoA C-acyltransferase(decarboxylating, oxoacyl- and enoyl-reducing and thioester-hydrolysing) Fatty acid biosynthesis EC:2.3.1.85	nadp[c] + HC01595[c] <=> h[c] + nadph[c] + HC01594[c]	1892.1 1962.1 3030.1
Octanoyl-[acyl-carrier protein]:malonyl-[acyl-carrier-protein] C-acyltransferase (decarboxylating) Fatty acid biosynthesis EC:2.3.1.85	h[c] + malACP[c] + HC01595[c] <=> co2[c] + ACP[c] + HC01596[c]	1892.1 1962.1 3030.1
Decanoyl-[acyl-carrier protein]:malonyl-CoA C-acyltransferase(decarboxylating, oxoacyl- and enoyl-reducing and thioester-hydrolysing) Fatty acid biosynthesis EC:2.3.1.85	nadp[c] + HC01598[c] <=> h[c] + nadph[c] + HC01597[c]	1962.1 3028.1 3030.1 3033.1 3295.1
Decanoyl-[acyl-carrier protein]:malonyl-[acyl-carrier-protein] C-acyltransferase (decarboxylating) Fatty acid biosynthesis EC:2.3.1.85	h[c] + malACP[c] + HC01598[c] <=> co2[c] + ACP[c] + HC01599[c]	1962.1 3028.1 3030.1 3033.1 3295.1
(3R)-3-Hydroxydodecanoyl-[acyl-carrier-protein]:NADP+ oxidoreductase Fatty acid biosynthesis EC:2.3.1.85	nadp[c] + HC01600[c] <=> h[c] + nadph[c] + HC01599[c]	1892.1 1962.1 3030.1
(3R)-3-Hydroxybutanoyl-[acyl-carrier-protein] hydro-lyase Fatty acid biosynthesis EC:2.3.1.85	HC01600[c] <=> h2o[c] + HC01601[c]	1892.1 1962.1 3030.1

## Sheet: Sheet4
Acetyl-CoA ACP transacylase	accoa[c] + ACP[c] <=> coa[c] + acACP[c]
Acyl-[acyl-carrier-protein]:malonyl-[acyl-carrier-protein] C-acyltransferase (decarboxylating) Fatty acid biosynthesis EC:2.3.1.85	h[c] + acACP[c] + malACP[c] <=> co2[c] + ACP[c] + HC01587[c]	51102.1 55825.1 AA526438.1 H17063.1
(3R)-3-Hydroxybutanoyl-[acyl-carrier-protein] hydro-lyase Fatty acid biosynthesis EC:2.3.1.85	HC01321[c] <=> h2o[c] + HC01255[c]	54677.1 AI373818.1
Butyryl-[acyl-carrier protein]:malonyl-CoA C-acyltransferase(decarboxylating, oxoacyl- and enoyl-reducing and thioester-hydrolysing) Fatty acid biosynthesis EC:2.1.3.85	nadp[c] + HC01588[c] <=> h[c] + nadph[c] + HC01255[c]	51102.1 55825.1 AA526438.1 H17063.1
(3R)-3-Hydroxybutanoyl-[acyl-carrier protein]:NADP+ oxidoreductase Fatty acid biosynthesis EC:2.3.1.85	nadp[c] + HC01321[c] <=> h[c] + nadph[c] + HC01587[c]	217.1 219.1 223.1 224.1 501.1 AA081045.1 AI620219.1 AU149534.1 T83654.1
(3R)-3-Hydroxydecanoyl-[acyl-carrier-protein]:NADP+ oxidoreductase Fatty acid biosynthesis EC:2.3.1.85	nadp[c] + HC01322[c] <=> h[c] + nadph[c] + HC01596[c]
(3R)-3-Hydroxybutanoyl-[acyl-carrier-protein] hydro-lyase Fatty acid biosynthesis EC:2.3.1.85	HC01322[c] <=> h2o[c] + HC01597[c]
(3R)-3-Hydroxyoctanoyl-[acyl-carrier-protein]:NADP+ oxidoreductase Fatty acid biosynthesis EC:2.3.1.85	nadp[c] + HC01323[c] <=> h[c] + nadph[c] + HC01593[c]
(3R)-3-Hydroxybutanoyl-[acyl-carrier-protein] hydro-lyase; (3R)-3-Hydroxyoctanoyl-[acyl-carrier-protein] hydro-lyase Fatty acid biosynthesis EC:2.3.1.85	HC01323[c] <=> h2o[c] + HC01594[c]	2678.1 2686.1 2687.1 728226.1 728441.1 AI222095.1 AI697028.1 D87002.1 NM_013421.1
Dodecanoyl-[acyl-carrier protein]: malonyl-CoA C-acyltransferase(decarboxylating, oxoacyl- and enoyl-reducing and thioester-hydrolysing) Fatty acid biosynthesis EC:2.3.1.85	nadp[c] + ddcaACP[c] <=> h[c] + nadph[c] + HC01601[c]
butyryl-[acyl-carrier protein]:malonyl-[acyl-carrier-protein] C-acyltransferase (decarboxylating) Fatty acid biosynthesis EC:2.3.1.85	h[c] + malACP[c] + HC01588[c] <=> co2[c] + ACP[c] + HC01589[c]	51733.1 AI640625.1
(3R)-3-Hydroxyhexanoyl-[acyl-carrier-protein]:NADP+ oxidoreductase Fatty acid biosynthesis EC:2.3.1.85	nadp[c] + HC01590[c] <=> h[c] + nadph[c] + HC01589[c]
(3R)-3-Hydroxybutanoyl-[acyl-carrier-protein] hydro-lyase Fatty acid biosynthesis EC:2.3.1.85	HC01590[c] <=> h2o[c] + HC01591[c]	2194.1 54995.1 AA177072.1
Hexanoyl-[acyl-carrier protein]:oxoacyl- and enoyl-reducing and thioester-hydrolysing) Fatty acid biosynthesis EC:2.3.1.85	nadp[c] + HC01592[c] <=> h[c] + nadph[c] + HC01591[c]	1962.1 3028.1 3030.1 3033.1 3295.1
hexanoyl-[acyl-carrier protein]:malonyl-[acyl-carrier-protein] C-acyltransferase (decarboxylating) Fatty acid biosynthesis EC:2.3.1.85	h[c] + malACP[c] + HC01592[c] <=> co2[c] + ACP[c] + HC01593[c]	1962.1 3028.1 3030.1 3033.1 3295.1
Octanoyl-[acyl-carrier protein]:malonyl-CoA C-acyltransferase(decarboxylating, oxoacyl- and enoyl-reducing and thioester-hydrolysing) Fatty acid biosynthesis EC:2.3.1.85	nadp[c] + HC01595[c] <=> h[c] + nadph[c] + HC01594[c]	1892.1 1962.1 3030.1
Octanoyl-[acyl-carrier protein]:malonyl-[acyl-carrier-protein] C-acyltransferase (decarboxylating) Fatty acid biosynthesis EC:2.3.1.85	h[c] + malACP[c] + HC01595[c] <=> co2[c] + ACP[c] + HC01596[c]	1892.1 1962.1 3030.1
Decanoyl-[acyl-carrier protein]:malonyl-CoA C-acyltransferase(decarboxylating, oxoacyl- and enoyl-reducing and thioester-hydrolysing) Fatty acid biosynthesis EC:2.3.1.85	nadp[c] + HC01598[c] <=> h[c] + nadph[c] + HC01597[c]	1962.1 3028.1 3030.1 3033.1 3295.1
Decanoyl-[acyl-carrier protein]:malonyl-[acyl-carrier-protein] C-acyltransferase (decarboxylating) Fatty acid biosynthesis EC:2.3.1.85	h[c] + malACP[c] + HC01598[c] <=> co2[c] + ACP[c] + HC01599[c]	1962.1 3028.1 3030.1 3033.1 3295.1
(3R)-3-Hydroxydodecanoyl-[acyl-carrier-protein]:NADP+ oxidoreductase Fatty acid biosynthesis EC:2.3.1.85	nadp[c] + HC01600[c] <=> h[c] + nadph[c] + HC01599[c]	1892.1 1962.1 3030.1
(3R)-3-Hydroxybutanoyl-[acyl-carrier-protein] hydro-lyase Fatty acid biosynthesis EC:2.3.1.85	HC01600[c] <=> h2o[c] + HC01601[c]	1892.1 1962.1 3030.1

## Sheet: Sheet5
dodecenoyl-Coenzyme A delta isomerase	dd2coa[m] <=> dd3coa[m]
RE2908	nad[m] + CE2592[m] <=> h[m] + nadh[m] + CE0853[m]	1962.1 3028.1 3030.1 3032.1 3033.1 3295.1
RE2909	nad[m] + CE1102[m] <=> h[m] + nadh[m] + CE0782[m]	1962.1 3028.1 3030.1 3032.1 3033.1 3295.1
RE2910	nad[m] + CE2597[m] <=> h[m] + nadh[m] + CE0692[m]	1962.1 3028.1 3030.1 3032.1 3033.1 3295.1
RE2913	fad[m] + HC10852[m] <=> fadh2[m] + CE2591[m]	33.1 34.1 36.1 51.1
RE2914	fad[m] + CE0784[m] <=> fadh2[m] + CE2594[m]	33.1 34.1 36.1 51.1
RE2915	fadh2[m] + CE2596[m] <=> fad[m] + CE0695[m]	33.1 34.1 36.1 51.1
RE2916	coa[m] + CE0853[m] <=> accoa[m] + CE0784[m]	10449.1 3030.1 3032.1
RE2917	coa[m] + CE0782[m] <=> accoa[m] + CE0695[m]	10449.1 3030.1 3032.1
RE2919	h2o[m] + CE2591[m] <=> CE2592[m]	1892.1 1962.1 3030.1 3032.1
RE2920	h2o[m] + CE2594[m] <=> CE1102[m]	1892.1 1962.1 3030.1 3032.1
RE2921	h2o[m] + CE2596[m] <=> CE2597[m]	1892.1 1962.1 3030.1 3032.1
EC:2.3.1.16	coa[m] + CE0692[m] <=> accoa[m] + dd3coa[m]

## Sheet: Sheet6
dodecenoyl-Coenzyme A delta isomerase	dd2coa[m] <=> dd3coa[m]
RE2908	nad[m] + CE2592[m] <=> h[m] + nadh[m] + CE0853[m]	1962.1 3028.1 3030.1 3032.1 3033.1 3295.1
RE2909	nad[m] + CE1102[m] <=> h[m] + nadh[m] + CE0782[m]	1962.1 3028.1 3030.1 3032.1 3033.1 3295.1
RE2910	nad[m] + CE2597[m] <=> h[m] + nadh[m] + CE0692[m]	1962.1 3028.1 3030.1 3032.1 3033.1 3295.1
RE2913	fad[m] + HC10852[m] <=> fadh2[m] + CE2591[m]	33.1 34.1 36.1 51.1
RE2914	fad[m] + CE0784[m] <=> fadh2[m] + CE2594[m]	33.1 34.1 36.1 51.1
RE2915	fadh2[m] + CE2596[m] <=> fad[m] + CE0695[m]	33.1 34.1 36.1 51.1
RE2916	coa[m] + CE0853[m] <=> accoa[m] + CE0784[m]	10449.1 3030.1 3032.1
RE2917	coa[m] + CE0782[m] <=> accoa[m] + CE0695[m]	10449.1 3030.1 3032.1
RE2919	h2o[m] + CE2591[m] <=> CE2592[m]	1892.1 1962.1 3030.1 3032.1
RE2920	h2o[m] + CE2594[m] <=> CE1102[m]	1892.1 1962.1 3030.1 3032.1
RE2921	h2o[m] + CE2596[m] <=> CE2597[m]	1892.1 1962.1 3030.1 3032.1
EC:2.3.1.16	coa[m] + CE0692[m] <=> accoa[m] + dd3coa[m]

## Sheet: Sheet7
acetate transport, Golgi apparatus	ac[c] <=> ac[g]
UDPGal-chondroitin acetylgalactosaminyltransferase I, Golgi	udpacgal[g] + cs_hs_linkage[g] -> h[g] + udp[g] + cs_pre[g]	55454.1 55790.1
heparosan-N-sulfate-glucuronate 5-epimerase	hs_pre10[g] -> hs_pre11[g]
heparan glucuronyltransferase II	udpglcur[g] + hs_pre1[g] -> h[g] + udp[g] + hs_pre2[g]	2131.1 2132.1 2132.2
heparan glucuronyltransferase II	udpglcur[g] + hs_pre3[g] -> h[g] + udp[g] + hs_pre4[g]	2131.1 2132.1 2132.2
heparan glucuronyltransferase II	udpglcur[g] + hs_pre5[g] -> h[g] + udp[g] + hs_pre6[g]	2131.1 2132.1 2132.2
heparan glucuronyltransferase II	udpglcur[g] + hs_pre7[g] -> h[g] + udp[g] + hs_pre8[g]	2131.1 2132.1 2132.2
GlcNAc N-deacetylase / N-sulfotransferase	4 h2o[g] + 4 paps[g] + hs_pre9[g] -> 4 h[g] + 4 ac[g] + 4 pap[g] + hs_pre10[g]	3340.1 64579.1 8509.1 9348.1
alpha-N-acetylglucosaminyltransferase I, Golgi apparatus	uacgam[g] + cs_hs_linkage[g] -> h[g] + udp[g] + hs_pre1[g]	2135.1 2137.1
alpha-N-acetylglucosaminyltransferase II	uacgam[g] + hs_pre2[g] -> h[g] + udp[g] + hs_pre3[g]	2131.1 2132.1 2132.2 2134.1 2137.1
alpha-N-acetylglucosaminyltransferase II	uacgam[g] + hs_pre4[g] -> h[g] + udp[g] + hs_pre5[g]	2131.1 2132.1 2132.2 2134.1 2137.1
alpha-N-acetylglucosaminyltransferase II	uacgam[g] + hs_pre6[g] -> h[g] + udp[g] + hs_pre7[g]	2131.1 2132.1 2132.2 2134.1 2137.1
alpha-N-acetylglucosaminyltransferase II	uacgam[g] + hs_pre8[g] -> h[g] + udp[g] + hs_pre9[g]	2131.1 2132.1 2132.2 2134.1 2137.1
heparan sulfate transport, golgi to extracellular	hspg[g] -> hspg[e]
uronyl 2-sulfotransferase, Golgi	2 paps[g] + hs_pre11[g] -> 2 h[g] + 2 pap[g] + hs_pre12[g]
heparin-glucosamine 3-O-sulfotransferase	paps[g] + hs_pre13[g] -> h[g] + pap[g] + hs_pre14[g]	222537.1 9951.1 9957.1
heparin-glucosamine 3-O-sulfotransferase	paps[g] + hs_pre14[g] -> h[g] + pap[g] + hs_pre15[g]	222537.1 9951.1 9956.1
heparin-glucosamine 3-O-sulfotransferase	paps[g] + hs_pre15[g] -> h[g] + pap[g] + hspg[g]	64711.1 9951.1 9953.1 9955.1
heparan sulfate 6-sulfotransferase, Golgi apparatus	3 paps[g] + hs_pre12[g] -> 3 h[g] + 3 pap[g] + hs_pre13[g]	266722.1 90161.1 90161.2 9394.1
UDPGlcA Golgi transport via UMP antiport	udpglcur[g] + ump[c] <=> udpglcur[c] + ump[g]

## Sheet: Sheet8
RE0512	nad[m] + CE2421[m] <=> h[m] + nadh[m] + CE0713[m]	1962.1 3028.1 3030.1 3032.1 3033.1 3295.1
RE1516	fad[m] + lnlccoa[m] <=> fadh2[m] + CE2434[m]	33.1 51.1
RE1517	fad[m] + CE0849[m] <=> fadh2[m] + CE2433[m]	33.1 51.1
RE1520	h2o[m] + C05279[m] <=> CE2420[m]	1892.1 1962.1 3030.1 3032.1
RE1522	h2o[m] + CE2433[m] <=> CE2418[m]	1892.1 1962.1 3030.1 3032.1
RE1523	h2o[m] + CE2434[m] <=> CE2421[m]	1892.1 1962.1 3030.1 3032.1
RE1525	nad[m] + CE2418[m] <=> h[m] + nadh[m] + CE2422[m]	1962.1 3028.1 3033.1 3295.1
RE1527	nad[m] + CE2420[m] <=> h[m] + nadh[m] + CE0693[m]	1962.1 3028.1 3033.1 3295.1
RE1531	coa[m] + CE0713[m] <=> accoa[m] + CE0849[m]	10449.1 3030.1 3032.1
RE1532	coa[m] + CE2422[m] <=> accoa[m] + CE0785[m]	10449.1 3030.1 3032.1
RE1534	coa[m] + CE0693[m] <=> accoa[m] + CE2431[m]	10449.1 3030.1 3032.1
RE3627	h[m] + nadph[m] + CE2435[m] <=> nadp[m] + CE5121[m]	1962.1 3028.1 3033.1 3295.1
RE3628	dc2coa[m] <=> CE5121[m]	10455.1 1632.1 1962.1

## Sheet: Sheet9
RE0512	nad[m] + CE2421[m] <=> h[m] + nadh[m] + CE0713[m]	1962.1 3028.1 3030.1 3032.1 3033.1 3295.1
RE1516	fad[m] + lnlccoa[m] <=> fadh2[m] + CE2434[m]	33.1 51.1
RE1517	fad[m] + CE0849[m] <=> fadh2[m] + CE2433[m]	33.1 51.1
RE1520	h2o[m] + C05279[m] <=> CE2420[m]	1892.1 1962.1 3030.1 3032.1
RE1522	h2o[m] + CE2433[m] <=> CE2418[m]	1892.1 1962.1 3030.1 3032.1
RE1523	h2o[m] + CE2434[m] <=> CE2421[m]	1892.1 1962.1 3030.1 3032.1
RE1525	nad[m] + CE2418[m] <=> h[m] + nadh[m] + CE2422[m]	1962.1 3028.1 3033.1 3295.1
RE1527	nad[m] + CE2420[m] <=> h[m] + nadh[m] + CE0693[m]	1962.1 3028.1 3033.1 3295.1
RE1531	coa[m] + CE0713[m] <=> accoa[m] + CE0849[m]	10449.1 3030.1 3032.1
RE1532	coa[m] + CE2422[m] <=> accoa[m] + CE0785[m]	10449.1 3030.1 3032.1
RE1534	coa[m] + CE0693[m] <=> accoa[m] + CE2431[m]	10449.1 3030.1 3032.1
RE3627	h[m] + nadph[m] + CE2435[m] <=> nadp[m] + CE5121[m]	1962.1 3028.1 3033.1 3295.1
RE3628	dc2coa[m] <=> CE5121[m]	10455.1 1632.1 1962.1

## Sheet: Sheet10
RE3177	nad[m] + CE4801[m] <=> h[m] + nadh[m] + CE4803[m]	1962.1 3028.1 3030.1 3032.1 3033.1 3295.1
RE3178	nad[m] + CE4800[m] <=> h[m] + nadh[m] + CE4796[m]	1962.1 3028.1 3030.1 3032.1 3033.1 3295.1
RE3179	nad[m] + CE4802[m] <=> h[m] + nadh[m] + CE4804[m]	1962.1 3028.1 3030.1 3032.1 3033.1 3295.1
RE3185	fad[m] + CE4798[m] <=> fadh2[m] + CE4799[m]	33.1 34.1 36.1
RE3186	fad[m] + CE4808[m] <=> fadh2[m] + CE4807[m]	33.1 34.1 36.1
RE3189	coa[m] + CE4803[m] <=> accoa[m] + CE4797[m]	10449.1 3030.1 3032.1
RE3190	coa[m] + CE4796[m] <=> ppcoa[m] + CE4808[m]	10449.1 3030.1 3032.1
RE3191	coa[m] + CE4804[m] <=> accoa[m] + ibcoa[m]	10449.1 3030.1 3032.1
RE3193	h2o[m] + CE4799[m] <=> CE4800[m]	1892.1 1962.1 3030.1 3032.1
RE3194	h2o[m] + CE4807[m] <=> CE4802[m]	1892.1 1962.1 3030.1 3032.1
RE3195	CE4798[m] <=> CE4797[m]

[truncated: 40 more sheets: Sheet11, Sheet12, Sheet13, Sheet14, Sheet15, Sheet16, Sheet17, Sheet18, Sheet19, Sheet20, Sheet21, Sheet22, Sheet23, Sheet24, Sheet25, Sheet26, Sheet27, Sheet28, Sheet29, Sheet30 …]
