# Supplementary material for: Metabolic and protein interaction sub-networks controlling the proliferation rate of cancer cells and their impact on patient survival
Source: Sci Rep. 2013 Oct 24;3:3041. doi: 10.1038/srep03041 (PMC3807112; doi:10.1038/srep03041)
Supplement: Supplementary Information — S6 [file srep03041-s10.xls]

## Sheet: Sheet1
N-acetyllactosaminide beta-1,3-N-acetylglucosaminyltransferase, Golgi apparatus	uacgam[g] + ksi_pre18[g] -> h[g] + udp[g] + ksi_pre19[g]	10331.1 10678.1 10678.2 11041.1 146712.1 374907.1 374907.2 79369.1 93010.1
N-acetyllactosaminide beta-1,3-N-acetylglucosaminyltransferase, Golgi apparatus	uacgam[g] + ksi_pre21[g] -> h[g] + udp[g] + ksi_pre22[g]	10331.1 10678.1 10678.2 11041.1 146712.1 374907.1 374907.2 79369.1 93010.1
N-acetyllactosaminide beta-1,3-N-acetylglucosaminyltransferase, Golgi apparatus	uacgam[g] + ksi_pre24[g] -> h[g] + udp[g] + ksi_pre25[g]	10331.1 10678.1 10678.2 11041.1 146712.1 374907.1 374907.2 79369.1 93010.1
N-acetyllactosaminide beta-1,3-N-acetylglucosaminyltransferase, Golgi apparatus	uacgam[g] + ksi_pre27[g] -> h[g] + udp[g] + ksi_pre28[g]	10331.1 10678.1 10678.2 11041.1 146712.1 374907.1 374907.2 79369.1 93010.1
N-acetyllactosaminide beta-1,3-N-acetylglucosaminyltransferase, Golgi apparatus	uacgam[g] + ksi_pre30[g] -> h[g] + udp[g] + ksi_pre31[g]	10331.1 10678.1 10678.2 11041.1 146712.1 374907.1 374907.2 79369.1 93010.1
N-acetyllactosaminide beta-1,3-N-acetylglucosaminyltransferase, Golgi apparatus	uacgam[g] + ksi_pre33[g] -> h[g] + udp[g] + ksi_pre34[g]	10331.1 10678.1 10678.2 11041.1 146712.1 374907.1 374907.2 79369.1 93010.1
N-acetyllactosaminide beta-1,3-N-acetylglucosaminyltransferase, Golgi apparatus	uacgam[g] + ksi_pre1[g] -> h[g] + udp[g] + ksi_pre2[g]	10331.1 10678.1 10678.2 11041.1 146712.1 374907.1 374907.2 79369.1 93010.1
N-acetyllactosaminide beta-1,3-N-acetylglucosaminyltransferase, Golgi apparatus	uacgam[g] + ksi_pre3[g] -> h[g] + udp[g] + ksi_pre4[g]	10331.1 10678.1 10678.2 11041.1 146712.1 374907.1 374907.2 79369.1 93010.1
N-acetyllactosaminide beta-1,3-N-acetylglucosaminyltransferase, Golgi apparatus	uacgam[g] + ksi_pre6[g] -> h[g] + udp[g] + ksi_pre7[g]	10331.1 10678.1 10678.2 11041.1 146712.1 374907.1 374907.2 79369.1 93010.1
N-acetyllactosaminide beta-1,3-N-acetylglucosaminyltransferase, Golgi apparatus	uacgam[g] + ksi_pre9[g] -> h[g] + udp[g] + ksi_pre10[g]	10331.1 10678.1 10678.2 11041.1 146712.1 374907.1 374907.2 79369.1 93010.1
N-acetyllactosaminide beta-1,3-N-acetylglucosaminyltransferase, Golgi apparatus	uacgam[g] + ksi_pre12[g] -> h[g] + udp[g] + ksi_pre13[g]	10331.1 10678.1 10678.2 11041.1 146712.1 374907.1 374907.2 79369.1 93010.1
N-acetyllactosaminide beta-1,3-N-acetylglucosaminyltransferase, Golgi apparatus	uacgam[g] + ksi_pre15[g] -> h[g] + udp[g] + ksi_pre16[g]	10331.1 10678.1 10678.2 11041.1 146712.1 374907.1 374907.2 79369.1 93010.1
beta-N-acetylglucosaminylglycopeptide beta-1,4-galactosyltransferase, Golgi	udpgal[g] + ksi_pre14[g] -> h[g] + udp[g] + ksi_pre15[g]	2683.1 8703.1 8704.1 8704.2 9334.1
beta-N-acetylglucosaminylglycopeptide beta-1,4-galactosyltransferase, Golgi	udpgal[g] + ksi_pre17[g] -> h[g] + udp[g] + ksi_pre18[g]	2683.1 8703.1 8704.1 8704.2 9334.1
beta-N-acetylglucosaminylglycopeptide beta-1,4-galactosyltransferase, Golgi	udpgal[g] + ksi_pre20[g] -> h[g] + udp[g] + ksi_pre21[g]	2683.1 8703.1 8704.1 8704.2 9334.1
beta-N-acetylglucosaminylglycopeptide beta-1,4-galactosyltransferase, Golgi	udpgal[g] + ksi_pre23[g] -> h[g] + udp[g] + ksi_pre24[g]	2683.1 8703.1 8704.1 8704.2 9334.1
beta-N-acetylglucosaminylglycopeptide beta-1,4-galactosyltransferase, Golgi	udpgal[g] + ksi_pre26[g] -> h[g] + udp[g] + ksi_pre27[g]	2683.1 8703.1 8704.1 8704.2 9334.1
beta-N-acetylglucosaminylglycopeptide beta-1,4-galactosyltransferase, Golgi	udpgal[g] + ksi_pre29[g] -> h[g] + udp[g] + ksi_pre30[g]	2683.1 8703.1 8704.1 8704.2 9334.1
beta-N-acetylglucosaminylglycopeptide beta-1,4-galactosyltransferase, Golgi	udpgal[g] + ksi_pre32[g] -> h[g] + udp[g] + ksi_pre33[g]	2683.1 8703.1 8704.1 8704.2 9334.1
beta-N-acetylglucosaminylglycopeptide beta-1,4-galactosyltransferase, Golgi	udpgal[g] + ksi_pre35[g] -> h[g] + udp[g] + ksi_pre36[g]	2683.1 8703.1 8704.1 8704.2 9334.1
beta-N-acetylglucosaminylglycopeptide beta-1,4-galactosyltransferase, Golgi	udpgal[g] + ksi_pre2[g] -> h[g] + udp[g] + ksi_pre3[g]	2683.1 8703.1 8704.1 8704.2 9334.1
beta-N-acetylglucosaminylglycopeptide beta-1,4-galactosyltransferase, Golgi	udpgal[g] + ksi_pre5[g] -> h[g] + udp[g] + ksi_pre6[g]	2683.1 8703.1 8704.1 8704.2 9334.1
beta-N-acetylglucosaminylglycopeptide beta-1,4-galactosyltransferase, Golgi	udpgal[g] + ksi_pre8[g] -> h[g] + udp[g] + ksi_pre9[g]	2683.1 8703.1 8704.1 8704.2 9334.1
beta-N-acetylglucosaminylglycopeptide beta-1,4-galactosyltransferase, Golgi	udpgal[g] + ksi_pre11[g] -> h[g] + udp[g] + ksi_pre12[g]	2683.1 8703.1 8704.1 8704.2 9334.1
beta-galactoside alpha-2,3-sialyltransferase (complex N-glycan)	cmpacna[g] + l2fn2m2masn[g] -> h[g] + ksi_pre1[g] + cmp[g]	6487.1 6487.10 6487.11 6487.2 6487.3 6487.4 6487.5 6487.6 6487.7 6487.8 6487.9

## Sheet: Sheet2
beta-galactosidase, lysosomal	h2o[l] + ksi_deg26[l] -> gal[l] + ksi_deg27[l]	2588.1 2720.1 4758.1 5476.1
beta-galactosidase, lysosomal	h2o[l] + ksi_deg29[l] -> gal[l] + ksi_deg30[l]	2588.1 2720.1 4758.1 5476.1
beta-galactosidase, lysosomal	h2o[l] + ksi_deg32[l] -> gal[l] + ksi_deg33[l]	2588.1 2720.1 4758.1 5476.1
beta-galactosidase, lysosomal	h2o[l] + ksi_deg35[l] -> gal[l] + ksi_deg36[l]	2588.1 2720.1 4758.1 5476.1
beta-galactosidase, lysosomal	h2o[l] + ksi_deg38[l] -> gal[l] + ksi_deg39[l]	2588.1 2720.1 4758.1 5476.1
beta-galactosidase, lysosomal	h2o[l] + ksi_deg40[l] -> gal[l] + ksi_deg41[l]	2588.1 2720.1 4758.1 5476.1
beta-galactosidase, lysosomal	2 h2o[l] + ksi_deg5[l] -> 2 gal[l] + ksi_deg6[l]	2588.1 2720.1 4758.1 5476.1
beta-galactosidase, lysosomal	h2o[l] + ksi_deg8[l] -> gal[l] + ksi_deg9[l]	2588.1 2720.1 4758.1 5476.1
beta-galactosidase, lysosomal	h2o[l] + ksi_deg11[l] -> gal[l] + ksi_deg12[l]	2588.1 2720.1 4758.1 5476.1
beta-galactosidase, lysosomal	h2o[l] + ksi_deg14[l] -> gal[l] + ksi_deg15[l]	2588.1 2720.1 4758.1 5476.1
beta-galactosidase, lysosomal	h2o[l] + ksi_deg17[l] -> gal[l] + ksi_deg18[l]	2588.1 2720.1 4758.1 5476.1
beta-galactosidase, lysosomal	h2o[l] + ksi_deg20[l] -> gal[l] + ksi_deg21[l]	2588.1 2720.1 4758.1 5476.1
beta-galactosidase, lysosomal	h2o[l] + ksi_deg23[l] -> gal[l] + ksi_deg24[l]	2588.1 2720.1 4758.1 5476.1
galactose-6-sulfate sulfatase, lysosomal	h2o[l] + ksi_deg4[l] <=> h[l] + so4[l] + ksi_deg5[l]	2588.1 2720.1 4758.1 5476.1
sialidase, lysosomal	h2o[l] + ksi_deg3[l] -> acnam[l] + ksi_deg4[l]	2588.1 2720.1 4758.1 5476.1

## Sheet: Sheet3
Acyl-[acyl-carrier-protein]:malonyl-[acyl-carrier-protein] C-acyltransferase (decarboxylating) Fatty acid biosynthesis EC:2.3.1.85	h[c] + acACP[c] + malACP[c] <=> co2[c] + ACP[c] + HC01587[c]	51102.1 55825.1 AA526438.1 H17063.1
Butyryl-[acyl-carrier protein]:malonyl-CoA C-acyltransferase(decarboxylating, oxoacyl- and enoyl-reducing and thioester-hydrolysing) Fatty acid biosynthesis EC:2.1.3.85	nadp[c] + HC01588[c] <=> h[c] + nadph[c] + HC01255[c]	51102.1 55825.1 AA526438.1 H17063.1
Dodecanoyl-[acyl-carrier protein]: malonyl-CoA C-acyltransferase(decarboxylating, oxoacyl- and enoyl-reducing and thioester-hydrolysing) Fatty acid biosynthesis EC:2.3.1.85	nadp[c] + ddcaACP[c] <=> h[c] + nadph[c] + HC01601[c]
(3R)-3-Hydroxybutanoyl-[acyl-carrier-protein] hydro-lyase Fatty acid biosynthesis EC:2.3.1.85	HC01590[c] <=> h2o[c] + HC01591[c]	2194.1 54995.1 AA177072.1
Hexanoyl-[acyl-carrier protein]:oxoacyl- and enoyl-reducing and thioester-hydrolysing) Fatty acid biosynthesis EC:2.3.1.85	nadp[c] + HC01592[c] <=> h[c] + nadph[c] + HC01591[c]	1962.1 3028.1 3030.1 3033.1 3295.1
hexanoyl-[acyl-carrier protein]:malonyl-[acyl-carrier-protein] C-acyltransferase (decarboxylating) Fatty acid biosynthesis EC:2.3.1.85	h[c] + malACP[c] + HC01592[c] <=> co2[c] + ACP[c] + HC01593[c]	1962.1 3028.1 3030.1 3033.1 3295.1
Octanoyl-[acyl-carrier protein]:malonyl-CoA C-acyltransferase(decarboxylating, oxoacyl- and enoyl-reducing and thioester-hydrolysing) Fatty acid biosynthesis EC:2.3.1.85	nadp[c] + HC01595[c] <=> h[c] + nadph[c] + HC01594[c]	1892.1 1962.1 3030.1
Octanoyl-[acyl-carrier protein]:malonyl-[acyl-carrier-protein] C-acyltransferase (decarboxylating) Fatty acid biosynthesis EC:2.3.1.85	h[c] + malACP[c] + HC01595[c] <=> co2[c] + ACP[c] + HC01596[c]	1892.1 1962.1 3030.1
Decanoyl-[acyl-carrier protein]:malonyl-CoA C-acyltransferase(decarboxylating, oxoacyl- and enoyl-reducing and thioester-hydrolysing) Fatty acid biosynthesis EC:2.3.1.85	nadp[c] + HC01598[c] <=> h[c] + nadph[c] + HC01597[c]	1962.1 3028.1 3030.1 3033.1 3295.1
Decanoyl-[acyl-carrier protein]:malonyl-[acyl-carrier-protein] C-acyltransferase (decarboxylating) Fatty acid biosynthesis EC:2.3.1.85	h[c] + malACP[c] + HC01598[c] <=> co2[c] + ACP[c] + HC01599[c]	1962.1 3028.1 3030.1 3033.1 3295.1
(3R)-3-Hydroxydodecanoyl-[acyl-carrier-protein]:NADP+ oxidoreductase Fatty acid biosynthesis EC:2.3.1.85	nadp[c] + HC01600[c] <=> h[c] + nadph[c] + HC01599[c]	1892.1 1962.1 3030.1
(3R)-3-Hydroxybutanoyl-[acyl-carrier-protein] hydro-lyase Fatty acid biosynthesis EC:2.3.1.85	HC01600[c] <=> h2o[c] + HC01601[c]	1892.1 1962.1 3030.1

## Sheet: Sheet4
Acyl-[acyl-carrier-protein]:malonyl-[acyl-carrier-protein] C-acyltransferase (decarboxylating) Fatty acid biosynthesis EC:2.3.1.85	h[c] + acACP[c] + malACP[c] <=> co2[c] + ACP[c] + HC01587[c]	51102.1 55825.1 AA526438.1 H17063.1
Butyryl-[acyl-carrier protein]:malonyl-CoA C-acyltransferase(decarboxylating, oxoacyl- and enoyl-reducing and thioester-hydrolysing) Fatty acid biosynthesis EC:2.1.3.85	nadp[c] + HC01588[c] <=> h[c] + nadph[c] + HC01255[c]	51102.1 55825.1 AA526438.1 H17063.1
Dodecanoyl-[acyl-carrier protein]: malonyl-CoA C-acyltransferase(decarboxylating, oxoacyl- and enoyl-reducing and thioester-hydrolysing) Fatty acid biosynthesis EC:2.3.1.85	nadp[c] + ddcaACP[c] <=> h[c] + nadph[c] + HC01601[c]
(3R)-3-Hydroxybutanoyl-[acyl-carrier-protein] hydro-lyase Fatty acid biosynthesis EC:2.3.1.85	HC01590[c] <=> h2o[c] + HC01591[c]	2194.1 54995.1 AA177072.1
Hexanoyl-[acyl-carrier protein]:oxoacyl- and enoyl-reducing and thioester-hydrolysing) Fatty acid biosynthesis EC:2.3.1.85	nadp[c] + HC01592[c] <=> h[c] + nadph[c] + HC01591[c]	1962.1 3028.1 3030.1 3033.1 3295.1
hexanoyl-[acyl-carrier protein]:malonyl-[acyl-carrier-protein] C-acyltransferase (decarboxylating) Fatty acid biosynthesis EC:2.3.1.85	h[c] + malACP[c] + HC01592[c] <=> co2[c] + ACP[c] + HC01593[c]	1962.1 3028.1 3030.1 3033.1 3295.1
Octanoyl-[acyl-carrier protein]:malonyl-CoA C-acyltransferase(decarboxylating, oxoacyl- and enoyl-reducing and thioester-hydrolysing) Fatty acid biosynthesis EC:2.3.1.85	nadp[c] + HC01595[c] <=> h[c] + nadph[c] + HC01594[c]	1892.1 1962.1 3030.1
Octanoyl-[acyl-carrier protein]:malonyl-[acyl-carrier-protein] C-acyltransferase (decarboxylating) Fatty acid biosynthesis EC:2.3.1.85	h[c] + malACP[c] + HC01595[c] <=> co2[c] + ACP[c] + HC01596[c]	1892.1 1962.1 3030.1
Decanoyl-[acyl-carrier protein]:malonyl-CoA C-acyltransferase(decarboxylating, oxoacyl- and enoyl-reducing and thioester-hydrolysing) Fatty acid biosynthesis EC:2.3.1.85	nadp[c] + HC01598[c] <=> h[c] + nadph[c] + HC01597[c]	1962.1 3028.1 3030.1 3033.1 3295.1
Decanoyl-[acyl-carrier protein]:malonyl-[acyl-carrier-protein] C-acyltransferase (decarboxylating) Fatty acid biosynthesis EC:2.3.1.85	h[c] + malACP[c] + HC01598[c] <=> co2[c] + ACP[c] + HC01599[c]	1962.1 3028.1 3030.1 3033.1 3295.1
(3R)-3-Hydroxydodecanoyl-[acyl-carrier-protein]:NADP+ oxidoreductase Fatty acid biosynthesis EC:2.3.1.85	nadp[c] + HC01600[c] <=> h[c] + nadph[c] + HC01599[c]	1892.1 1962.1 3030.1
(3R)-3-Hydroxybutanoyl-[acyl-carrier-protein] hydro-lyase Fatty acid biosynthesis EC:2.3.1.85	HC01600[c] <=> h2o[c] + HC01601[c]	1892.1 1962.1 3030.1

## Sheet: Sheet5
RE2908	nad[m] + CE2592[m] <=> h[m] + nadh[m] + CE0853[m]	1962.1 3028.1 3030.1 3032.1 3033.1 3295.1
RE2909	nad[m] + CE1102[m] <=> h[m] + nadh[m] + CE0782[m]	1962.1 3028.1 3030.1 3032.1 3033.1 3295.1
RE2910	nad[m] + CE2597[m] <=> h[m] + nadh[m] + CE0692[m]	1962.1 3028.1 3030.1 3032.1 3033.1 3295.1
RE2913	fad[m] + HC10852[m] <=> fadh2[m] + CE2591[m]	33.1 34.1 36.1 51.1
RE2914	fad[m] + CE0784[m] <=> fadh2[m] + CE2594[m]	33.1 34.1 36.1 51.1
RE2915	fadh2[m] + CE2596[m] <=> fad[m] + CE0695[m]	33.1 34.1 36.1 51.1
RE2916	coa[m] + CE0853[m] <=> accoa[m] + CE0784[m]	10449.1 3030.1 3032.1
RE2917	coa[m] + CE0782[m] <=> accoa[m] + CE0695[m]	10449.1 3030.1 3032.1
RE2919	h2o[m] + CE2591[m] <=> CE2592[m]	1892.1 1962.1 3030.1 3032.1
RE2920	h2o[m] + CE2594[m] <=> CE1102[m]	1892.1 1962.1 3030.1 3032.1
RE2921	h2o[m] + CE2596[m] <=> CE2597[m]	1892.1 1962.1 3030.1 3032.1

## Sheet: Sheet6
RE2908	nad[m] + CE2592[m] <=> h[m] + nadh[m] + CE0853[m]	1962.1 3028.1 3030.1 3032.1 3033.1 3295.1
RE2909	nad[m] + CE1102[m] <=> h[m] + nadh[m] + CE0782[m]	1962.1 3028.1 3030.1 3032.1 3033.1 3295.1
RE2910	nad[m] + CE2597[m] <=> h[m] + nadh[m] + CE0692[m]	1962.1 3028.1 3030.1 3032.1 3033.1 3295.1
RE2913	fad[m] + HC10852[m] <=> fadh2[m] + CE2591[m]	33.1 34.1 36.1 51.1
RE2914	fad[m] + CE0784[m] <=> fadh2[m] + CE2594[m]	33.1 34.1 36.1 51.1
RE2915	fadh2[m] + CE2596[m] <=> fad[m] + CE0695[m]	33.1 34.1 36.1 51.1
RE2916	coa[m] + CE0853[m] <=> accoa[m] + CE0784[m]	10449.1 3030.1 3032.1
RE2917	coa[m] + CE0782[m] <=> accoa[m] + CE0695[m]	10449.1 3030.1 3032.1
RE2919	h2o[m] + CE2591[m] <=> CE2592[m]	1892.1 1962.1 3030.1 3032.1
RE2920	h2o[m] + CE2594[m] <=> CE1102[m]	1892.1 1962.1 3030.1 3032.1
RE2921	h2o[m] + CE2596[m] <=> CE2597[m]	1892.1 1962.1 3030.1 3032.1

## Sheet: Sheet7
heparan glucuronyltransferase II	udpglcur[g] + hs_pre1[g] -> h[g] + udp[g] + hs_pre2[g]	2131.1 2132.1 2132.2
heparan glucuronyltransferase II	udpglcur[g] + hs_pre3[g] -> h[g] + udp[g] + hs_pre4[g]	2131.1 2132.1 2132.2
heparan glucuronyltransferase II	udpglcur[g] + hs_pre5[g] -> h[g] + udp[g] + hs_pre6[g]	2131.1 2132.1 2132.2
heparan glucuronyltransferase II	udpglcur[g] + hs_pre7[g] -> h[g] + udp[g] + hs_pre8[g]	2131.1 2132.1 2132.2
GlcNAc N-deacetylase / N-sulfotransferase	4 h2o[g] + 4 paps[g] + hs_pre9[g] -> 4 h[g] + 4 ac[g] + 4 pap[g] + hs_pre10[g]	3340.1 64579.1 8509.1 9348.1
alpha-N-acetylglucosaminyltransferase II	uacgam[g] + hs_pre2[g] -> h[g] + udp[g] + hs_pre3[g]	2131.1 2132.1 2132.2 2134.1 2137.1
alpha-N-acetylglucosaminyltransferase II	uacgam[g] + hs_pre4[g] -> h[g] + udp[g] + hs_pre5[g]	2131.1 2132.1 2132.2 2134.1 2137.1
alpha-N-acetylglucosaminyltransferase II	uacgam[g] + hs_pre6[g] -> h[g] + udp[g] + hs_pre7[g]	2131.1 2132.1 2132.2 2134.1 2137.1
alpha-N-acetylglucosaminyltransferase II	uacgam[g] + hs_pre8[g] -> h[g] + udp[g] + hs_pre9[g]	2131.1 2132.1 2132.2 2134.1 2137.1
heparin-glucosamine 3-O-sulfotransferase	paps[g] + hs_pre13[g] -> h[g] + pap[g] + hs_pre14[g]	222537.1 9951.1 9957.1

## Sheet: Sheet8
RE0512	nad[m] + CE2421[m] <=> h[m] + nadh[m] + CE0713[m]	1962.1 3028.1 3030.1 3032.1 3033.1 3295.1
RE1520	h2o[m] + C05279[m] <=> CE2420[m]	1892.1 1962.1 3030.1 3032.1
RE1522	h2o[m] + CE2433[m] <=> CE2418[m]	1892.1 1962.1 3030.1 3032.1
RE1523	h2o[m] + CE2434[m] <=> CE2421[m]	1892.1 1962.1 3030.1 3032.1
RE1525	nad[m] + CE2418[m] <=> h[m] + nadh[m] + CE2422[m]	1962.1 3028.1 3033.1 3295.1
RE1527	nad[m] + CE2420[m] <=> h[m] + nadh[m] + CE0693[m]	1962.1 3028.1 3033.1 3295.1
RE1531	coa[m] + CE0713[m] <=> accoa[m] + CE0849[m]	10449.1 3030.1 3032.1
RE1532	coa[m] + CE2422[m] <=> accoa[m] + CE0785[m]	10449.1 3030.1 3032.1
RE1534	coa[m] + CE0693[m] <=> accoa[m] + CE2431[m]	10449.1 3030.1 3032.1
RE3627	h[m] + nadph[m] + CE2435[m] <=> nadp[m] + CE5121[m]	1962.1 3028.1 3033.1 3295.1

## Sheet: Sheet9
RE0512	nad[m] + CE2421[m] <=> h[m] + nadh[m] + CE0713[m]	1962.1 3028.1 3030.1 3032.1 3033.1 3295.1
RE1520	h2o[m] + C05279[m] <=> CE2420[m]	1892.1 1962.1 3030.1 3032.1
RE1522	h2o[m] + CE2433[m] <=> CE2418[m]	1892.1 1962.1 3030.1 3032.1
RE1523	h2o[m] + CE2434[m] <=> CE2421[m]	1892.1 1962.1 3030.1 3032.1
RE1525	nad[m] + CE2418[m] <=> h[m] + nadh[m] + CE2422[m]	1962.1 3028.1 3033.1 3295.1
RE1527	nad[m] + CE2420[m] <=> h[m] + nadh[m] + CE0693[m]	1962.1 3028.1 3033.1 3295.1
RE1531	coa[m] + CE0713[m] <=> accoa[m] + CE0849[m]	10449.1 3030.1 3032.1
RE1532	coa[m] + CE2422[m] <=> accoa[m] + CE0785[m]	10449.1 3030.1 3032.1
RE1534	coa[m] + CE0693[m] <=> accoa[m] + CE2431[m]	10449.1 3030.1 3032.1
RE3627	h[m] + nadph[m] + CE2435[m] <=> nadp[m] + CE5121[m]	1962.1 3028.1 3033.1 3295.1

## Sheet: Sheet10
RE3177	nad[m] + CE4801[m] <=> h[m] + nadh[m] + CE4803[m]	1962.1 3028.1 3030.1 3032.1 3033.1 3295.1
RE3178	nad[m] + CE4800[m] <=> h[m] + nadh[m] + CE4796[m]	1962.1 3028.1 3030.1 3032.1 3033.1 3295.1
RE3179	nad[m] + CE4802[m] <=> h[m] + nadh[m] + CE4804[m]	1962.1 3028.1 3030.1 3032.1 3033.1 3295.1
RE3185	fad[m] + CE4798[m] <=> fadh2[m] + CE4799[m]	33.1 34.1 36.1
RE3186	fad[m] + CE4808[m] <=> fadh2[m] + CE4807[m]	33.1 34.1 36.1
RE3189	coa[m] + CE4803[m] <=> accoa[m] + CE4797[m]	10449.1 3030.1 3032.1
RE3190	coa[m] + CE4796[m] <=> ppcoa[m] + CE4808[m]	10449.1 3030.1 3032.1
RE3191	coa[m] + CE4804[m] <=> accoa[m] + ibcoa[m]	10449.1 3030.1 3032.1
RE3193	h2o[m] + CE4799[m] <=> CE4800[m]	1892.1 1962.1 3030.1 3032.1
RE3194	h2o[m] + CE4807[m] <=> CE4802[m]	1892.1 1962.1 3030.1 3032.1

[truncated: 40 more sheets: Sheet11, Sheet12, Sheet13, Sheet14, Sheet15, Sheet16, Sheet17, Sheet18, Sheet19, Sheet20, Sheet21, Sheet22, Sheet23, Sheet24, Sheet25, Sheet26, Sheet27, Sheet28, Sheet29, Sheet30 …]
