# Supplementary material for: Metabolic and protein interaction sub-networks controlling the proliferation rate of cancer cells and their impact on patient survival
Source: Sci Rep. 2013 Oct 24;3:3041. doi: 10.1038/srep03041 (PMC3807112; doi:10.1038/srep03041)
Supplement: Supplementary Information — S8 [file srep03041-s12.xls]

## Sheet: Sheet1
H2O[l] + cholesterol-ester-laur[l] => cholesterol[l] + lauric acid[l]	ENSG00000107798;ENSG00000170835
H2O[l] + cholesterol-ester-tridec[l] => cholesterol[l] + tridecylic acid[l]	ENSG00000107798;ENSG00000170835
H2O[l] + cholesterol-ester-myrist[l] => cholesterol[l] + myristic acid[l]	ENSG00000107798;ENSG00000170835
H2O[l] + cholesterol-ester-9-tetrade[l] => (9E)-tetradecenoic acid[l] + cholesterol[l]	ENSG00000107798;ENSG00000170835
H2O[l] + cholesterol-ester-7-tetrade[l] => (7Z)-tetradecenoic acid[l] + cholesterol[l]	ENSG00000107798;ENSG00000170835
H2O[l] + cholesterol-ester-5-tetra[l] => cholesterol[l] + physeteric acid[l]	ENSG00000107798;ENSG00000170835
H2O[l] + cholesterol-ester-penta[l] => cholesterol[l] + pentadecylic acid[l]	ENSG00000107798;ENSG00000170835
H2O[l] + cholesterol-ester-palm[l] => cholesterol[l] + palmitate[l]	ENSG00000107798;ENSG00000170835
H2O[l] + cholesterol-ester-7-hexa[l] => 7-palmitoleic acid[l] + cholesterol[l]	ENSG00000107798;ENSG00000170835
H2O[l] + cholesterol-ester-palmn[l] => cholesterol[l] + palmitolate[l]	ENSG00000107798;ENSG00000170835
H2O[l] + cholesterol-ester-hepta[l] => cholesterol[l] + margaric acid[l]	ENSG00000107798;ENSG00000170835
H2O[l] + cholesterol-ester-9-heptade[l] => 9-heptadecylenic acid[l] + cholesterol[l]	ENSG00000107798;ENSG00000170835
H2O[l] + cholesterol-ester-stea[l] => cholesterol[l] + stearate[l]	ENSG00000107798;ENSG00000170835
H2O[l] + cholesterol-ester-ol[l] => cholesterol[l] + oleate[l]	ENSG00000107798;ENSG00000170835
H2O[l] + cholesterol-ester-13-octade[l] => (13Z)-octadecenoic acid[l] + cholesterol[l]	ENSG00000107798;ENSG00000170835
H2O[l] + cholesterol-ester-cis-vac[l] => cholesterol[l] + cis-vaccenic acid[l]	ENSG00000107798;ENSG00000170835
H2O[l] + cholesterol-ester-9-octa[l] => cholesterol[l] + elaidate[l]	ENSG00000107798;ENSG00000170835
H2O[l] + cholesterol-ester-7-octade[l] => (7Z)-octadecenoic acid[l] + cholesterol[l]	ENSG00000107798;ENSG00000170835
H2O[l] + cholesterol-ester-6,9-octa[l] => (6Z,9Z)-octadecadienoic acid[l] + cholesterol[l]	ENSG00000107798;ENSG00000170835
H2O[l] + cholesterol-ester-nanode[l] => cholesterol[l] + nonadecylic acid[l]	ENSG00000107798;ENSG00000170835
H2O[l] + cholesterol-ester-eico[l] => cholesterol[l] + eicosanoate[l]	ENSG00000107798;ENSG00000170835
H2O[l] + cholesterol-ester-13-eicose[l] => (13Z)-eicosenoic acid[l] + cholesterol[l]	ENSG00000107798;ENSG00000170835
H2O[l] + cholesterol-ester-11-eico[l] => cholesterol[l] + cis-gondoic acid[l]	ENSG00000107798;ENSG00000170835
H2O[l] + cholesterol-ester-9-eicose[l] => 9-eicosenoic acid[l] + cholesterol[l]	ENSG00000107798;ENSG00000170835
H2O[l] + cholesterol-ester-8,11-eico[l] => 8,11-eicosadienoic acid[l] + cholesterol[l]	ENSG00000107798;ENSG00000170835
H2O[l] + cholesterol-ester-5,8,11-eico[l] => cholesterol[l] + mead acid[l]	ENSG00000107798;ENSG00000170835
H2O[l] + cholesterol-ester-heneico[l] => cholesterol[l] + henicosanoic acid[l]	ENSG00000107798;ENSG00000170835
H2O[l] + cholesterol-ester-docosa[l] => behenic acid[l] + cholesterol[l]	ENSG00000107798;ENSG00000170835
H2O[l] + cholesterol-ester-13-docose[l] => cholesterol[l] + cis-erucic acid[l]	ENSG00000107798;ENSG00000170835
H2O[l] + cholesterol-ester-11-docose[l] => cholesterol[l] + cis-cetoleic acid[l]	ENSG00000107798;ENSG00000170835
H2O[l] + cholesterol-ester-trico[l] => cholesterol[l] + tricosanoic acid[l]	ENSG00000107798;ENSG00000170835
H2O[l] + cholesterol-ester-tetraco[l] => cholesterol[l] + lignocerate[l]	ENSG00000107798;ENSG00000170835
H2O[l] + cholesterol-ester-15-tetra[l] => cholesterol[l] + nervonic acid[l]	ENSG00000107798;ENSG00000170835
H2O[l] + cholesterol-ester-hexacosa[l] => cerotic acid[l] + cholesterol[l]	ENSG00000107798;ENSG00000170835
H2O[l] + cholesterol-ester-hexecose[l] => cholesterol[l] + ximenic acid[l]	ENSG00000107798;ENSG00000170835
H2O[l] + cholesterol-ester-linolen[l] => cholesterol[l] + linolenate[l]	ENSG00000107798;ENSG00000170835
H2O[l] + cholesterol-ester-6,9,12,15-octa[l] => cholesterol[l] + stearidonic acid[l]	ENSG00000107798;ENSG00000170835
H2O[l] + cholesterol-ester-8,11,14,17-eico[l] => cholesterol[l] + omega-3-arachidonic acid[l]	ENSG00000107798;ENSG00000170835
H2O[l] + cholesterol-ester-5,8,11,14,17-eico[l] => EPA[l] + cholesterol[l]	ENSG00000107798;ENSG00000170835
H2O[l] + cholesterol-ester-7,10,13,16,19-docosa[l] => DPA[l] + cholesterol[l]	ENSG00000107798;ENSG00000170835
H2O[l] + cholesterol-ester-9,12,15,18,21-tetra[l] => (9Z,12Z,15Z,18Z,21Z)-TPA[l] + cholesterol[l]	ENSG00000107798;ENSG00000170835
H2O[l] + cholesterol-ester-6,9,12,15,18,21-tetra[l] => (6Z,9Z,12Z,15Z,18Z,21Z)-THA[l] + cholesterol[l]	ENSG00000107798;ENSG00000170835
H2O[l] + cholesterol-ester-4,7,10,13,16,19-doco[l] => DHA[l] + cholesterol[l]	ENSG00000107798;ENSG00000170835
H2O[l] + cholesterol-ester-13,16,19-doco[l] => 13,16,19-docosatrienoic acid[l] + cholesterol[l]	ENSG00000107798;ENSG00000170835
H2O[l] + cholesterol-ester-10,13,16,19-docosa[l] => 10,13,16,19-docosatetraenoic acid[l] + cholesterol[l]	ENSG00000107798;ENSG00000170835
H2O[l] + cholesterol-ester-12,15,18,21-tetracosa[l] => 12,15,18,21-tetracosatetraenoic acid[l] + cholesterol[l]	ENSG00000107798;ENSG00000170835
H2O[l] + cholesterol-ester-lin[l] => cholesterol[l] + linoleate[l]	ENSG00000107798;ENSG00000170835
H2O[l] + cholesterol-ester-gamma-lin[l] => cholesterol[l] + gamma-linolenate[l]	ENSG00000107798;ENSG00000170835
H2O[l] + cholesterol-ester-dihomo-gamma[l] => cholesterol[l] + dihomo-gamma-linolenate[l]	ENSG00000107798;ENSG00000170835
H2O[l] + cholesterol-ester-arach[l] => arachidonate[l] + cholesterol[l]	ENSG00000107798;ENSG00000170835
H2O[l] + cholesterol-ester-7,10,13,16-docosa[l] => adrenic acid[l] + cholesterol[l]	ENSG00000107798;ENSG00000170835
H2O[l] + cholesterol-ester-9,12,15,18-tetraco[l] => (9Z,12Z,15Z,18Z)-TTA[l] + cholesterol[l]	ENSG00000107798;ENSG00000170835
H2O[l] + cholesterol-ester-6,9,12,15,18-tetraco[l] => (6Z,9Z,12Z,15Z,18Z)-TPA[l] + cholesterol[l]	ENSG00000107798;ENSG00000170835
H2O[l] + cholesterol-ester-4,7,10,13,16-docosa[l] => (4Z,7Z,10Z,13Z,16Z)-DPA[l] + cholesterol[l]	ENSG00000107798;ENSG00000170835
H2O[l] + cholesterol-ester-13,16-docosa[l] => (13Z,16Z)-docosadienoic acid[l] + cholesterol[l]	ENSG00000107798;ENSG00000170835
H2O[l] + cholesterol-ester-10,13,16-docosa[l] => 10,13,16-docosatriynoic acid[l] + cholesterol[l]	ENSG00000107798;ENSG00000170835

## Sheet: Sheet2
H2O[c] + O2[c] + serotonin[c] => 5-hydroxyindoleacetaldehyde[c] + H2O2[c] + NH3[c]	ENSG00000069535;ENSG00000189221
H2O2[c] + thiocyanate[c] <=> H2O[c] + hypothiocyanite[c]	ENSG00000005381;ENSG00000083123;ENSG00000091140;ENSG00000115705;ENSG00000117592;ENSG00000121053;ENSG00000130508;ENSG00000147485;ENSG00000167419;ENSG00000248098
H+[c] + H2O[c] + hypochlorite[c] <=> H2O2[c] + chloride[c]	ENSG00000005381;ENSG00000115705;ENSG00000117592;ENSG00000121053;ENSG00000130508;ENSG00000147485;ENSG00000167419
H2O[c] + O2[c] + tryptamine[c] => H2O2[c] + NH3[c] + indole-3-acetaldehyde[c]	ENSG00000002726;ENSG00000069535;ENSG00000189221
5-hydroxykynurenamine[c] + O2[c] => 4,6-dihydroxyquinoline[c] + H2O2[c] + NH3[c]	ENSG00000069535;ENSG00000189221
H2O[c] + O2[c] + spermine[c] => H2O2[c] + NH3[c] + spermine monoaldehyde[c]	ENSG00000002726;ENSG00000131471;ENSG00000131480
H2O[c] + O2[c] + spermine monoaldehyde[c] => H2O2[c] + NH3[c] + spermine dialdehyde[c]	ENSG00000002726;ENSG00000131471;ENSG00000131480
3-hydroxykynurenamine[c] + O2[c] => 4,8-dihydroxyquinoline[c] + H2O2[c] + NH3[c]	ENSG00000069535;ENSG00000189221
H2O[c] + N-acetylputrescine[c] + O2[c] => H2O2[c] + N4-acetylaminobutanal[c] + NH3[c]	ENSG00000069535;ENSG00000189221
H2O[c] + dehydroascorbic acid[c] + peptidylamidoglycolate[c] <=> O2[c] + ascorbate[c] + peptidylglycine[c]	ENSG00000145730
AKG[c] + H+[c] + O2[c] + procollagen-L-lysine[c] => CO2[c] + L-hydroxylysine[c] + succinate[c]	ENSG00000083444;ENSG00000106397;ENSG00000152952
H+[c] + N-methylputrescine[c] + O2[c] => 1-methylpyrrolinium[c] + H2O2[c] + NH3[c]	ENSG00000002726;ENSG00000131471;ENSG00000131480

## Sheet: Sheet3
valeric acid[s] => valeric acid[c]	ENSG00000083807;ENSG00000113396;ENSG00000121769;ENSG00000130304;ENSG00000135218;ENSG00000140284;ENSG00000143554;ENSG00000145384;ENSG00000163586;ENSG00000164434;ENSG00000164687;ENSG00000167114;ENSG00000170231;ENSG00000170323;ENSG00000197416;ENSG00000205186
hexanoic acid[s] => hexanoic acid[c]	ENSG00000083807;ENSG00000113396;ENSG00000121769;ENSG00000130304;ENSG00000135218;ENSG00000140284;ENSG00000143554;ENSG00000145384;ENSG00000163586;ENSG00000164434;ENSG00000164687;ENSG00000167114;ENSG00000170231;ENSG00000170323;ENSG00000197416;ENSG00000205186
heptylic acid[s] => heptylic acid[c]	ENSG00000083807;ENSG00000113396;ENSG00000121769;ENSG00000130304;ENSG00000135218;ENSG00000140284;ENSG00000143554;ENSG00000145384;ENSG00000163586;ENSG00000164434;ENSG00000164687;ENSG00000167114;ENSG00000170231;ENSG00000170323;ENSG00000197416;ENSG00000205186
octanoic acid[s] => octanoic acid[c]	ENSG00000083807;ENSG00000113396;ENSG00000121769;ENSG00000130304;ENSG00000135218;ENSG00000140284;ENSG00000143554;ENSG00000145384;ENSG00000163586;ENSG00000164434;ENSG00000164687;ENSG00000167114;ENSG00000170231;ENSG00000170323;ENSG00000197416;ENSG00000205186
nonanoic acid[s] => nonanoic acid[c]	ENSG00000083807;ENSG00000113396;ENSG00000121769;ENSG00000130304;ENSG00000135218;ENSG00000140284;ENSG00000143554;ENSG00000145384;ENSG00000163586;ENSG00000164434;ENSG00000164687;ENSG00000167114;ENSG00000170231;ENSG00000170323;ENSG00000197416;ENSG00000205186
decanoic acid[s] => decanoic acid[c]	ENSG00000083807;ENSG00000113396;ENSG00000121769;ENSG00000130304;ENSG00000135218;ENSG00000140284;ENSG00000143554;ENSG00000145384;ENSG00000163586;ENSG00000164434;ENSG00000164687;ENSG00000167114;ENSG00000170231;ENSG00000170323;ENSG00000197416;ENSG00000205186
undecylic acid[s] => undecylic acid[c]	ENSG00000083807;ENSG00000113396;ENSG00000121769;ENSG00000130304;ENSG00000135218;ENSG00000140284;ENSG00000143554;ENSG00000145384;ENSG00000163586;ENSG00000164434;ENSG00000164687;ENSG00000167114;ENSG00000170231;ENSG00000170323;ENSG00000197416;ENSG00000205186

## Sheet: Sheet4
PAPS[g] + chondroitin sulfate C (GalNAc6S-GlcA) and D (GlcNAc6S-GlcA2S), precursor 1[g] => PAP[g] + chondroitin sulfate D (GlcNAc6S-GlcA2S) precursor 2[g]	ENSG00000111962
UDP-glucuronate[g] + chondroitin sulfate D (GlcNAc6S-GlcA2S) precursor 2[g] => UDP[g] + chondroitin sulfate D (GlcNAc6S-GlcA2S), precursor 3[g]	ENSG00000033100;ENSG00000123989;ENSG00000131873;ENSG00000198108
UDP-N-acetylglucosamine[g] + chondroitin sulfate D (GlcNAc6S-GlcA2S), precursor 3[g] => UDP[g] + chondroitin sulfate D (GlcNAc6S-GlcA2S), precursor 4[g]	ENSG00000123989;ENSG00000131873;ENSG00000147408;ENSG00000169826;ENSG00000198108
PAPS[g] + chondroitin sulfate D (GlcNAc6S-GlcA2S), precursor 4[g] => PAP[g] + chondroitin sulfate D (GlcNAc6S-GlcA2S), precursor 5[g]	ENSG00000122863;ENSG00000147119;ENSG00000182022
PAPS[g] + chondroitin sulfate D (GlcNAc6S-GlcA2S), precursor 5[g] => PAP[g] + chondroitin sulfate D (GlcNAc6S-GlcA2S) proteoglycan[g]	ENSG00000111962

## Sheet: Sheet5
acetyl-[ACP][c] + malonyl-[ACP][c] => CO2[c] + [ACP][c] + acetoacetyl-[ACP][c]	ENSG00000012660;ENSG00000026652;ENSG00000100344;ENSG00000102125;ENSG00000111684;ENSG00000115425;ENSG00000116353;ENSG00000123684;ENSG00000125505;ENSG00000141446;ENSG00000143797;ENSG00000151093;ENSG00000160216;ENSG00000169359;ENSG00000169710;ENSG00000170522;ENSG00000171320;ENSG00000172197;ENSG00000172954;ENSG00000176454;ENSG00000184210;ENSG00000186792;ENSG00000197977
H+[c] + NADPH[c] + acetoacetyl-[ACP][c] => (R)-3-hydroxybutanoyl-[ACP][c] + NADP+[c]	ENSG00000072210;ENSG00000111275;ENSG00000137124;ENSG00000143149;ENSG00000164904;ENSG00000169710
butyryl-[ACP][c] + malonyl-[ACP][c] => 3-oxohexanoyl-[ACP][c] + CO2[c] + [ACP][c]	ENSG00000012660;ENSG00000026652;ENSG00000100024;ENSG00000100344;ENSG00000102125;ENSG00000111684;ENSG00000123684;ENSG00000125505;ENSG00000141446;ENSG00000143797;ENSG00000151093;ENSG00000160216;ENSG00000169359;ENSG00000169710;ENSG00000170522;ENSG00000171320;ENSG00000172197;ENSG00000172954;ENSG00000176454;ENSG00000184210;ENSG00000186792;ENSG00000197977
hexanoyl-[ACP][c] + malonyl-[ACP][c] => 3-oxooctanoyl-[ACP][c] + CO2[c] + [ACP][c]	ENSG00000012660;ENSG00000026652;ENSG00000072506;ENSG00000084754;ENSG00000100344;ENSG00000102125;ENSG00000111684;ENSG00000113790;ENSG00000123684;ENSG00000125505;ENSG00000133835;ENSG00000138796;ENSG00000141446;ENSG00000143797;ENSG00000151093;ENSG00000160216;ENSG00000169359;ENSG00000169710;ENSG00000170522;ENSG00000171320;ENSG00000172197;ENSG00000172954;ENSG00000176454;ENSG00000184210;ENSG00000186792…

## Sheet: Sheet6
H2O[r] + cholesterol-ester-7-octade[r] => (7Z)-octadecenoic acid[r] + cholesterol[r]	ENSG00000107798;ENSG00000170835
H2O[r] + cholesterol-ester-10,13,16,19-docosa[r] => 10,13,16,19-docosatetraenoic acid[r] + cholesterol[r]	ENSG00000107798;ENSG00000170835
H2O[r] + cholesterol-ester-12,15,18,21-tetracosa[r] => 12,15,18,21-tetracosatetraenoic acid[r] + cholesterol[r]	ENSG00000107798;ENSG00000170835
H2O[r] + cholesterol-ester-10,13,16-docosa[r] => 10,13,16-docosatriynoic acid[r] + cholesterol[r]	ENSG00000107798;ENSG00000170835

## Sheet: Sheet7
glycogenin G11[c] => glycogenin G4G7[c]	ENSG00000114480
glycogenin G4G4[c] => glycogenin G7G1[c]	ENSG00000162688
H2O[c] + glycogenin G7G1[c] => glucose[c] + glycogenin G7[c]	ENSG00000162688

## Sheet: Sheet8
SAM[c] + [protein]-L-lysine[c] => SAH[c] + [protein]-N6-methyl-L-lysine[c]	ENSG00000005483;ENSG00000055609;ENSG00000099381;ENSG00000101945;ENSG00000104885;ENSG00000105663;ENSG00000109685;ENSG00000110066;ENSG00000116539;ENSG00000118058;ENSG00000133247;ENSG00000136169;ENSG00000139718;ENSG00000143379;ENSG00000145391;ENSG00000147548;ENSG00000152455;ENSG00000165671;ENSG00000167548;ENSG00000170364;ENSG00000181090;ENSG00000181555;ENSG00000183955;ENSG00000185420;ENSG00000204371
SAM[c] + [protein]-N6-methyl-L-lysine[c] => SAH[c] + [protein]-N6,N6-dimethyl-L-lysine[c]	ENSG00000005483;ENSG00000055609;ENSG00000099381;ENSG00000101945;ENSG00000104885;ENSG00000105663;ENSG00000109685;ENSG00000110066;ENSG00000116539;ENSG00000118058;ENSG00000133247;ENSG00000136169;ENSG00000139718;ENSG00000143379;ENSG00000145391;ENSG00000147548;ENSG00000152455;ENSG00000165671;ENSG00000167548;ENSG00000170364;ENSG00000181090;ENSG00000181555;ENSG00000183955;ENSG00000185420;ENSG00000204371
H+[c] + SAM[c] + [protein]-N6,N6-dimethyl-L-lysine[c] => SAH[c] + [protein]-N6,N6,N6-trimethyl-L-lysine[c]	ENSG00000005483;ENSG00000055609;ENSG00000099381;ENSG00000101945;ENSG00000104885;ENSG00000105663;ENSG00000109685;ENSG00000110066;ENSG00000116539;ENSG00000118058;ENSG00000133247;ENSG00000136169;ENSG00000139718;ENSG00000143379;ENSG00000145391;ENSG00000147548;ENSG00000152455;ENSG00000165671;ENSG00000167548;ENSG00000170364;ENSG00000181090;ENSG00000181555;ENSG00000183955;ENSG00000185420;ENSG00000204371

## Sheet: Sheet9
malonyl-CoA[c] + oleoyl-CoA[c] => 3-oxo-11-cis-eicosenoyl-CoA[c] + CO2[c] + CoA[c]	ENSG00000023041;ENSG00000054392;ENSG00000066322;ENSG00000087253;ENSG00000090971;ENSG00000097033;ENSG00000099904;ENSG00000100344;ENSG00000102030;ENSG00000102312;ENSG00000102383;ENSG00000103066;ENSG00000104219;ENSG00000106636;ENSG00000109065;ENSG00000110583;ENSG00000111684;ENSG00000121579;ENSG00000122390;ENSG00000123684;ENSG00000125505;ENSG00000133328;ENSG00000135372;ENSG00000136247;ENSG00000141446…
3-oxo-11-cis-eicosenoyl-CoA[c] + H+[c] + NADPH[c] => 3(S)-hydroxy-11-cis-eicosenoyl-CoA[c] + NADP+[c]	ENSG00000066322;ENSG00000072042;ENSG00000080511;ENSG00000087076;ENSG00000099377;ENSG00000100867;ENSG00000109854;ENSG00000112474;ENSG00000121039;ENSG00000138400;ENSG00000139988;ENSG00000145439;ENSG00000159692;ENSG00000160439;ENSG00000164039;ENSG00000167733;ENSG00000170426;ENSG00000170786;ENSG00000176387;ENSG00000183921;ENSG00000184860;ENSG00000186153;ENSG00000187134;ENSG00000196326;ENSG00000197894…
3(S)-hydroxy-11-cis-eicosenoyl-CoA[c] => H2O[c] + trans,cis-2,11-eicosadienoyl-CoA[c]	ENSG00000066322;ENSG00000074696;ENSG00000163684;ENSG00000165996;ENSG00000188921;ENSG00000206527

## Sheet: Sheet10
(11Z)-eicosenoyl-CoA[c] + malonyl-CoA[c] => 3-oxo-13cis-docosenoyl-CoA[c] + CO2[c] + CoA[c]	ENSG00000023041;ENSG00000054392;ENSG00000066322;ENSG00000087253;ENSG00000090971;ENSG00000097033;ENSG00000099904;ENSG00000100344;ENSG00000102030;ENSG00000102312;ENSG00000102383;ENSG00000103066;ENSG00000104219;ENSG00000106636;ENSG00000109065;ENSG00000110583;ENSG00000111684;ENSG00000121579;ENSG00000122390;ENSG00000123684;ENSG00000125505;ENSG00000133328;ENSG00000135372;ENSG00000136247;ENSG00000141446…
3-oxo-13cis-docosenoyl-CoA[c] + H+[c] + NADPH[c] => 3(S)-hydroxy-13-cis-docosenoyl-CoA[c] + NADP+[c]	ENSG00000066322;ENSG00000072042;ENSG00000080511;ENSG00000087076;ENSG00000099377;ENSG00000100867;ENSG00000109854;ENSG00000112474;ENSG00000121039;ENSG00000138400;ENSG00000139988;ENSG00000145439;ENSG00000159692;ENSG00000160439;ENSG00000164039;ENSG00000167733;ENSG00000170426;ENSG00000170786;ENSG00000176387;ENSG00000183921;ENSG00000184860;ENSG00000186153;ENSG00000187134;ENSG00000196326;ENSG00000197894…
3(S)-hydroxy-13-cis-docosenoyl-CoA[c] => H2O[c] + trans,cis-2,13-docosadienoyl-CoA[c]	ENSG00000066322;ENSG00000074696;ENSG00000163684;ENSG00000165996;ENSG00000188921;ENSG00000206527

[truncated: 40 more sheets: Sheet11, Sheet12, Sheet13, Sheet14, Sheet15, Sheet16, Sheet17, Sheet18, Sheet19, Sheet20, Sheet21, Sheet22, Sheet23, Sheet24, Sheet25, Sheet26, Sheet27, Sheet28, Sheet29, Sheet30 …]
