# Supplementary material for: Metabolic and protein interaction sub-networks controlling the proliferation rate of cancer cells and their impact on patient survival
Source: Sci Rep. 2013 Oct 24;3:3041. doi: 10.1038/srep03041 (PMC3807112; doi:10.1038/srep03041)
Supplement: Supplementary Information — S9 [file srep03041-s13.xls]

## Sheet: Sheet1
metabolite code in HMR	Metabolite name	F-growth correlation	F-Death
'm00040c'	(2E)-docosenoyl-CoA	2	0			The score F indicates the degrees of freedom left to their respective sub-networks after removing the metabolite.
'm00043c'	(2E)-eicosenoyl-CoA	1	0
'm00044c'	(2E)-heneicosenoyl-CoA	0	0
'm00052c'	(2E)-hexenoyl-[ACP]	0	0
'm00054c'	(2E)-nonadecenoyl-CoA	0	0
'm00057c'	(2E)-octadecenoyl-CoA	0	0
'm00058c'	(2E)-octenoyl-[ACP]	0	0
'm00064c'	(2E)-tetracosenoyl-CoA	1	0
'm00067c'	(2E)-tricosenoyl-CoA	0	0
'm00074c'	(2E,7Z,10Z,13Z,16Z)-docosapentaenoyl-CoA	0	0
'm00085c'	(3S)-hydroxy-docasa-cis,cis-13,16-dienoyl-CoA	2	0
'm00086c'	(3S)-hydroxy-eicosa-cis,cis,cis-11,14,17-trienoyl-CoA	0	0
'm00087c'	(3S)-hydroxy-eicosa-cis,cis-11,14-dienoyl-CoA	0	0
'm00158c'	(R)-3-hydroxybutanoyl-[ACP]	0	0
'm00161c'	(R)-3-hydroxyoctanoyl-[ACP]	0	0
'm00211c'	[protein]-N6,N6,N6-trimethyl-L-lysine	1	1
'm00212c'	[protein]-N6,N6-dimethyl-L-lysine	1	1
'm00213c'	[protein]-N6-methyl-L-lysine	1	1
'm00239c'	1,2-diacylglycerol-LD-SM pool	0	0
'm00259c'	10,11-epoxy-(4Z,7Z)-hexadecadienoic acid	48	19
'm00306c'	12(R)-HPETE	48	19
'm00310c'	12,13-epoxy-(6Z,9Z)-octadecadienoic acid	48	19
'm00537c'	1-methylpyrrolinium	48	19
'm00558c'	1-pyrroline-2-carboxylate	48	19
'm00579c'	20alpha,22beta dihydroxycholesterol	48	19
'm00621c'	25-hydroxyvitamin D3-26,23-lactol	48	19
'm00622c'	25-hydroxyvitamin D3-26,23-lactone	48	19
'm00677c'	2-trans,6-trans-farnesal	48	19
'm00679c'	2-trans-7,10,13,16,19-all-cis-docosahexaenoyl-CoA	0	0
'm00680c'	2-trans-9,12,15,18,21-all-cis-tetracosahexaenoyl-CoA	0	0
'm00698c'	3(S)-hydroxy-10,13,16-all-cis-docosatrienoyl-CoA	2	0
'm00699c'	3(S)-hydroxy-11-cis-docosenoyl-CoA	2	0
'm00700c'	3(S)-hydroxy-11-cis-eicosenoyl-CoA	1	0
'm00701c'	3(S)-hydroxy-13-cis-docosenoyl-CoA	2	0
'm00702c'	3(S)-hydroxy-13-cis-eicosenoyl-CoA	2	0
'm00704c'	3(S)-hydroxy-3-oxo-eicosadienoyl-CoA	0	0
'm00707c'	3(S)-hydroxy-9-cis-eicosenoyl-CoA	0	0
'm00708c'	3(S)-hydroxy-all-cis-8,11,14,17-eicosatetraenoyl-CoA	0	0
'm00709c'	3(S)-hydroxy-cis-15-tetracosaenoyl-CoA	1	0
'm00711c'	3(S)-hydroxy-docosa-10,13,16,19-all-cis-tetraenoyl-CoA	0	0
'm00712c'	3(S)-hydroxy-docosa-13,16,19-all-cis-trienoyl-CoA	2	0
'm00713c'	3(S)-hydroxy-docosa-7,10,13,16,19-all-cis-pentaenoyl-CoA	0	0
'm00714c'	3(S)-hydroxy-docosa-7,10,13,16-all-cis-tetraenoyl-CoA	0	0
'm00715c'	3(S)-hydroxy-hexacosenoyl-CoA	1	0
'm00718c'	3(S)-hydroxy-tetracosa-9,12,15,18,21-all-cis-pentaenoyl-CoA	0	0
'm00776c'	3-hydroxydocosanoyl-CoA	2	0
'm00777c'	3-hydroxyeicosanoyl-CoA	1	0
'm00778c'	3-hydroxyheneicosanoyl-CoA	0	0
'm00789c'	3-hydroxy-N6,N6,N6-trimethyl-L-lysine	1	1
'm00790c'	3-hydroxynonadecanoyl-CoA	0	0
'm00793c'	3-hydroxyoctadecanoyl-CoA	0	0
'm00800c'	3-hydroxytetracosanoyl-CoA	1	0
'm00802c'	3-hydroxytricosanoyl-CoA	0	0
'm00811c'	3-keto-eicosa-8,11,14,17-all-cis-tetraenoyl-CoA	0	0
'm00839c'	3-oxo-11cis-docosenoyl-CoA	2	0
'm00840c'	3-oxo-11-cis-eicosenoyl-CoA	1	0
'm00842c'	3-oxo-13cis-docosenoyl-CoA	2	0
'm00843c'	3-oxo-13-cis-eicosenoyl-CoA	2	0
'm00852c'	3-oxo-9-cis-eicosenoyl-CoA	0	0
'm00856c'	3-oxo-cis-15-tetracosaenoyl-CoA	1	0
'm00860c'	3-oxodocasa-cis,cis-13,16-dienoyl-CoA	2	0
'm00861c'	3-oxo-docosa-10,13,16,19-all-cis-tetraenoyl-CoA	0	0
'm00862c'	3-oxo-docosa-13,16,19-all-cis-trienoyl-CoA	2	0
'm00863c'	3-oxo-docosa-7,10,13,16,19-all-cis-pentaenoyl-CoA	0	0
'm00864c'	3-oxo-docosa-7,10,13,16-all-cis-tetraenoyl-CoA	0	0
'm00865c'	3-oxo-docosa-cis,cis,cis-10,13,16-trienoyl-CoA	2	0
'm00866c'	3-oxodocosanoyl-CoA	2	0
'm00869c'	3-oxoeicosa-cis,cis,cis-11,14,17-trienoyl-CoA	0	0
'm00870c'	3-oxoeicosa-cis,cis-11,14-dienoyl-CoA	0	0
'm00871c'	3-oxo-eicosadienoyl-CoA	0	0
'm00872c'	3-oxoeicosanoyl-CoA	1	0
'm00873c'	3-oxoheneicosanoyl-CoA	0	0
'm00879c'	3-oxo-hexacosenoyl-CoA	1	0
'm00881c'	3-oxohexanoyl-[ACP]	0	0
'm00887c'	3-oxononadecanoyl-CoA	0	0
'm00890c'	3-oxooctadecanoyl-CoA	0	0
'm00891c'	3-oxooctanoyl-[ACP]	0	0
'm00902c'	3-oxo-tetracosa-9,12,15,18,21-all-cis-pentaenoyl-CoA	0	0
'm00904c'	3-oxotetracosanoyl-CoA	1	0
'm00907c'	3-oxotricosanoyl-CoA	0	0
'm00947c'	4,6-dihydroxyquinoline	48	19
'm00949c'	4,8-dihydroxyquinoline	48	19
'm01034c'	4-trimethylammoniobutanal	1	1
'm01055c'	5,6-epoxy-(8Z)-tetradecenoic acid	48	19
'm01059c'	5,6-indolequinone-2-carboxylate	48	19
'm01176c'	7,8-epoxy-(4Z,10Z)-hexadecadienoic acid	48	19
'm01210c'	8,9-epoxy-(5Z)-tetradecenoic acid	48	19
'm01219c'	9,10-epoxy-(6Z,12Z)-octadecadienoic acid	48	19
'm01254c'	acetoacetyl-[ACP]	0	0
'm01258c'	acetyl-[ACP]	0	0
'm01315c'	alloxan	0	0
'm01315s'	alloxan	0	0
'm01409c'	but-2-enoyl-[ACP]	0	0
'm01411c'	butyryl-[ACP]	0	0
'm01572c'	cinnavalininate	48	19
'm01635c'	D-3-hydroxyhexanoyl-[ACP]	0	0
'm01648c'	decanoic acid	2	2
'm01648s'	decanoic acid	2	2
'm01650c'	decanoyl-CoA	2	2
'm01769c'	eicosa-(2E,8Z,11Z,14Z,17Z)-pentaenoyl-CoA	0	0
'm01843c'	fructose-2,6-bisphosphate	0	0
'm01885c'	G00084	0	0
'm01886c'	G00085	0	0
'm01887c'	G00086	0	0
'm01887s'	G00086	0	0
'm01922c'	gamma-butyrobetaine	1	1
'm01990c'	glycogenin G11	0	0
'm01991c'	glycogenin G4G4	0	0
'm01992c'	glycogenin G4G7	0	0
'm01993c'	glycogenin G7	0	0
'm01994c'	glycogenin G7G1	0	0
'm01995c'	glycogenin G8	0	0
'm02107c'	heptanoyl-CoA	2	2
'm02108c'	heptylic acid	2	2
'm02108s'	heptylic acid	2	2
'm02120c'	hexanoic acid	2	2
'm02120s'	hexanoic acid	2	2
'm02121c'	hexanoyl-[ACP]	0	0
'm02122c'	hexanoyl-CoA	2	2
'm02158c'	hypothiocyanite	48	1
'm02381c'	L-hydroxylysine	48	19
'm02505c'	N1-methyl-2-pyridone-5-carboxamide	48	19
'm02506c'	N1-methyl-4-pyridone-5-carboxamide	48	19
'm02595c'	nLc7Cer	0	0
'm02596c'	nLc8Cer	0	0
'm02602c'	N-methylputrescine	48	19
'm02614s'	nonanoic acid	2	2
'm02616c'	nonanoyl-CoA	2	2
'm02642c'	octanoic acid	2	2
'm02642s'	octanoic acid	2	2
'm02666n'	oxidized thioredoxin	1	1
'm02694c'	pentanoyl-CoA	2	2
'm02701c'	peptide-3-hydroxy-L-aspartate	48	19
'm02705c'	peptidyl-allysyl-peptide	48	19
'm02706c'	peptidylamidoglycolate	48	19
'm02707c'	peptidylglycine	48	19
'm02708c'	peptidyl-L-lysyl-peptide	48	19
'm02732c'	phosphatidate-LD-SM pool	0	0
'm02768c'	procollagen-L-lysine	48	19
'm02909s'	SMCFA-blood-pool	2	2
'm02924c'	spermine dialdehyde	48	19
'm02955c'	tagatose-1,6-bisphosphate	0	0
'm02990n'	thioredoxin	1	1
'm03002c'	trans,cis,cis,cis,cis-2,10,13,16,19-docosapentaenoyl-CoA	0	0
'm03004c'	trans,cis,cis,cis-2,10,13,16-docosatetraenoyl-CoA	2	0
'm03005c'	trans,cis,cis,cis-2,11,14,17-eicosatetraenoyl-CoA	0	0
'm03006c'	trans,cis,cis,cis-2,13,16,19-docosatetraenoyl-CoA	2	0
'm03007c'	trans,cis,cis-2,11,14-eicosatrienoyl-CoA	0	0
'm03008c'	trans,cis,cis-2,13,16-docasatrienoyl-CoA	2	0
'm03011c'	trans,cis-2,11-docosadienoyl-CoA	2	0
'm03012c'	trans,cis-2,11-eicosadienoyl-CoA	1	0
'm03013c'	trans,cis-2,13-docosadienoyl-CoA	2	0
'm03014c'	trans,cis-2,13-eicosadienoyl-CoA	2	0
'm03015c'	trans,cis-2,15-tetracosadienoyl-CoA	1	0
'm03016c'	trans,cis-2,17-hexacosadienoyl-CoA	1	0
'm03017c'	trans,cis-2,8,11-eicosatrienoyl-CoA	0	0
'm03018c'	trans,cis-2,9-eicosadienoyl-CoA	0	0
'm03116c'	undecanoyl-CoA	2	2
'm03117c'	undecylic acid	2	2
'm03117s'	undecylic acid	2	2
'm03134c'	valeric acid	2	2
'm03134s'	valeric acid	2	2
