# Supplementary material for: Metabolic and protein interaction sub-networks controlling the proliferation rate of cancer cells and their impact on patient survival
Source: Sci Rep. 2013 Oct 24;3:3041. doi: 10.1038/srep03041 (PMC3807112; doi:10.1038/srep03041)
Supplement: Supplementary Information — S10 [file srep03041-s14.xls]

## Sheet: Sheet1
Cell Line Name	tissue of origin	growth rate h-1
BR:MCF7	Breast	0.0272893
BR:MDA_MB_231	Breast	0.0165429
BR:HS578T	Breast	0.0128838
BR:BT_549	Breast	0.0128599
BR:T47D	Breast	0.015234
CNS:SF_268	CNS	0.020941
CNS:SF_295	CNS	0.0234965
CNS:SF_539	CNS	0.0195804
CNS:SNB_19	CNS	0.0200332
CNS:SNB_75	CNS	0.0110374
CNS:U251	CNS	0.0291238
CO:COLO205	Colon	0.0291238
CO:HCC_2998	Colon	0.0220047
CO:HCT_116	Colon	0.039836
CO:HCT_15	Colon	0.0336479
CO:HT29	Colon	0.035546
CO:KM12	Colon	0.0292467
CO:SW_620	Colon	0.0339778
LE:CCRF_CEM	Leukemia	0.0259606
LE:HL_60	Leukemia	0.0242359
LE:K_562	Leukemia	0.0353647
LE:MOLT_4	Leukemia	0.024844
LE:RPMI_8226	Leukemia	0.020691
LE:SR	Leukemia	0.0241515
ME:LOXIMVI	Melanoma	0.0338121
ME:MALME_3M	Melanoma	0.0150032
ME:M14	Melanoma	0.0263554
ME:SK_MEL_2	Melanoma	0.015234
ME:SK_MEL_28	Melanoma	0.0197478
ME:SK_MEL_5	Melanoma	0.0275058
ME:UACC_257	Melanoma	0.0180038
ME:UACC_62	Melanoma	0.0221453
ME:MDA_MB_435	Melanoma	0.0268662
ME:MDA_N	Melanoma	0.0308065
LC:A549	Non-Small Cell Lung	0.0302684
LC:EKVX	Non-Small Cell Lung	0.0158979
LC:HOP_62	Non-Small Cell Lung	0.017773
LC:HOP_92	Non-Small Cell Lung	0.00871883
LC:NCI_H226	Non-Small Cell Lung	0.0113631
LC:NCI_H23	Non-Small Cell Lung	0.0207529
LC:NCI_H322M	Non-Small Cell Lung	0.0196359
LC:NCI_H460	Non-Small Cell Lung	0.0389409
LC:NCI_H522	Non-Small Cell Lung	0.0181452
OV:IGROV1	Ovarian	0.0223596
OV:OVCAR_3	Ovarian	0.0199754
OV:OVCAR_4	Ovarian	0.0167427
OV:OVCAR_5	Ovarian	0.0142038
OV:OVCAR_8	Ovarian	0.0265574
OV:SK_OV_3	Ovarian	0.014233
OV:NCI_ADR_RES	Ovarian	0.0203867
PR:PC_3	Prostate	0.0255774
PR:DU_145	Prostate	0.0214597
RE:786_0	Renal	0.0309441
RE:A498	Renal	0.0103765
RE:ACHN	Renal	0.0252054
RE:CAKI_1	Renal	0.017773
RE:RXF_393	Renal	0.0110198
RE:SN12C	Renal	0.0234965
RE:TK_10	Renal	0.0135116
RE:UO_31	Renal	0.0166222
